# Supplementary material for: Multivariate genetic architecture of age-related eye disease
Source: PLoS One. 2026 May 14;21(5):e0349199. doi: 10.1371/journal.pone.0349199 (PMC13175492; doi:10.1371/journal.pone.0349199)
Supplement: S1 Table — (XLSX) [file pone.0349199.s002.xlsx]

## Sheet: Sheet1
Trait	Population	N case	N control	Sample size
Senile cataract	European	83886	409535	493421
Glaucoma (ukb-b-8398)	European	4737	458196	462933
Age-related Macular Degeneration	European	12495	461686	474181
Diabetic retinopathy	European	29668	402541	432209
