# Supplementary material for: Multivariate genetic architecture of age-related eye disease
Source: PLoS One. 2026 May 14;21(5):e0349199. doi: 10.1371/journal.pone.0349199 (PMC13175492; doi:10.1371/journal.pone.0349199)
Supplement: S2 Table — (XLSX) [file pone.0349199.s003.xlsx]

## Sheet: Sheet1
	SC	Gla	AMD	DR
SC	0.025 (0.002)	0.1901 (0.0647)	0.1928 (0.065)	0.0908 (0.0301)
Gla	0.1901 (0.0647)	0.0124 (0.0015)	0.1416 (0.0641)	-0.0436 (0.0492)
AMD	0.1928 (0.065)	0.1416 (0.0641)	0.0171 (0.0054)	0.0615 (0.0399)
DR	0.0908 (0.0301)	-0.0436 (0.0492)	0.0615 (0.0399)	0.0594 (0.0036)
