# Supplementary material for: Multivariate genetic architecture of age-related eye disease
Source: PLoS One. 2026 May 14;21(5):e0349199. doi: 10.1371/journal.pone.0349199 (PMC13175492; doi:10.1371/journal.pone.0349199)
Supplement: S3 Table — (XLSX) [file pone.0349199.s004.xlsx]

## Sheet: Sheet1
chisq	df	p_chisq	AIC	CFI	SRMR
4.03122	2	0.133239	20.0312	0.943797	0.030266
