# Supplementary material for: Multivariate genetic architecture of age-related eye disease
Source: PLoS One. 2026 May 14;21(5):e0349199. doi: 10.1371/journal.pone.0349199 (PMC13175492; doi:10.1371/journal.pone.0349199)
Supplement: S4 Table — (XLSX) [file pone.0349199.s005.xlsx]

## Sheet: Sheet1
lhs	op	rhs	Unstandardized_Estimate	Unstandardized_SE	Standardized_Est	Standardized_SE	p_value
F1	=~	SC	0.118158	0.0352758	0.609424	0.181942	0.000809442
F1	=~	Gla	0.127783	0.0451674	0.295984	0.104621	0.00466789
F1	=~	AMD	0.125245	0.0380492	0.358739	0.108984	0.00099602
F1	=~	DR	0.0497201	0.0208885	0.132204	0.055542	0.0173004
SC	~~	SC	0.02363	0.0082438	0.628602	0.219301	0.00415175
Gla	~~	Gla	0.170056	0.024489	0.912393	0.13139	3.80657e-12
AMD	~~	AMD	0.106202	0.037724	0.871307	0.309497	0.00487412
DR	~~	DR	0.138968	0.0087332	0.982522	0.061745	5.1845e-57
