# Supplementary material for: Multivariate genetic architecture of age-related eye disease
Source: PLoS One. 2026 May 14;21(5):e0349199. doi: 10.1371/journal.pone.0349199 (PMC13175492; doi:10.1371/journal.pone.0349199)
Supplement: S5a Table — (XLSX) [file pone.0349199.s006.xlsx]

## Sheet: Sheet1
GenomicLocus	uniqID	rsID	chr	pos	p	start	end	nSNPs	nGWASSNPs	nIndSigSNPs	IndSigSNPs	nLeadSNPs	LeadSNPs
1	1:227199404:A:T	rs2183836	1	227199404	5.34902e-12	227152342	227214745	103	76	1	rs2183836	1	rs2183836
2	3:181353699:A:G	rs9837662	3	181353699	1.19835e-61	181335509	181373642	24	17	2	rs9837662;rs6803277	1	rs9837662
3	7:11704538:A:G	rs36039219	7	11704538	2.95242e-09	11683224	11704538	2	1	1	rs36039219	1	rs36039219
4	10:102109202:A:G	rs1502593	10	102109202	3.09931e-10	102095069	102116914	24	1	1	rs1502593	1	rs1502593
5	10:124220061:A:G	rs3763764	10	124220061	2.05963e-19	124202126	124235355	37	4	2	rs3763764;rs58649964	1	rs3763764
6	12:110010866:A:G	rs12314392	12	110010866	7.69466e-20	109871179	110042348	75	1	1	rs12314392	1	rs12314392
7	15:74243246:C:T	rs12437465	15	74243246	3.98441e-22	74118600	74243246	69	25	4	rs72745335;rs1078967;rs2304719;rs12437465	2	rs72745335;rs12437465
8	16:69928639:A:G	rs11642008	16	69928639	5.37507e-09	69563412	69940361	133	1	1	rs11642008	1	rs11642008
9	17:30158644:A:G	rs8068039	17	30158644	4.5868e-08	30139388	30178793	34	1	1	rs8068039	1	rs8068039
10	17:41482462:C:T	rs35369985	17	41482462	3.96994e-10	41465867	41526526	62	1	1	rs35369985	1	rs35369985
11	20:19469685:A:G	rs4814863	20	19469685	6.22027e-30	19455985	19488952	34	2	1	rs4814863	1	rs4814863
