# Supplementary material for: Multivariate genetic architecture of age-related eye disease
Source: PLoS One. 2026 May 14;21(5):e0349199. doi: 10.1371/journal.pone.0349199 (PMC13175492; doi:10.1371/journal.pone.0349199)
Supplement: S5b Table — (XLSX) [file pone.0349199.s007.xlsx]

## Sheet: Sheet1
GENE	CHR	START	STOP	NSNPS	NPARAM	N	ZSTAT	P	SYMBOL	FDR
ENSG00000000971	1	196621008	196716634	26	3	1862744	4.5223	3.0588e-06	CFH	0.0108685
ENSG00000080910	1	196788898	196928356	13	3	1862744	4.3646	6.3673e-06	CFHR2	0.0161602
ENSG00000134365	1	196819371	196888102	10	3	1862744	4.3913	5.6339e-06	CFHR4	0.0161602
ENSG00000254636	10	124214169	124216868	2	1	1862744	6.1094	5e-10	ARMS2	2.961e-06
ENSG00000139428	12	109991542	110011679	3	2	1862744	6.2448	2.1217e-10	MMAB	1.88471e-06
ENSG00000167139	15	74165949	74181555	9	2	1862744	4.8196	7.1925e-07	TBC1D21	0.00319455
ENSG00000129038	15	74218330	74244478	17	2	1862744	7.6858	7.605e-15	LOXL1	1.3511e-10
