# Supplementary material for: Multivariate genetic architecture of age-related eye disease
Source: PLoS One. 2026 May 14;21(5):e0349199. doi: 10.1371/journal.pone.0349199 (PMC13175492; doi:10.1371/journal.pone.0349199)
Supplement: S5c Table — (XLSX) [file pone.0349199.s008.xlsx]

## Sheet: STable4b
GenomicLocus	IndSigSNP	chr	bp	snp	DateAddedToCatalog	PMID	FirstAuth	Date	Journal	Link	Study	Trait	InitialN	ReplicationN	Region	ReportedGene	MappedGene	UpGene	DownGene	SNP_Gene_ID	UpGeneDist	DownGeneDist	Strongest	SNPs	marged	SNP_ID_cur	Context	intergenic	RiskAF	P	Pmlog	Ptext	OrBeta	95CI	Platform
1	rs2183836	1	227170298	rs2297412	2017-08-30	27863252	Astle WJ	2016-11-17	Cell	www.ncbi.nlm.nih.gov/pubmed/27863252	The Allelic Landscape of Human Blood Cell Trait Variation and Links to Common Complex Disease.	Lymphocyte percentage of white cells	171,748 European ancestry individuals	NA	1q42.13	ADCK3	COQ8A			ENSG00000163050	NA	NA	rs2297412-G	rs2297412	0	2297412	non_coding_transcript_exon_variant	0	0.4754	3E-11	10.5228787452803		0.0238696	[0.017-0.031] unit increase	Affymetrix [~ 2500000] (imputed)
1	rs2183836	1	227170298	rs2297412	2021-02-17	33356394	Gill D	2020-12-28	Hypertension	www.ncbi.nlm.nih.gov/pubmed/33356394	Urate, Blood Pressure, and Cardiovascular Disease: Evidence From Mendelian Randomization and Meta-Analysis of Clinical Trials.	Urate levels	454,183 European ancestry individuals	NA	1q42.13	NR	COQ8A			ENSG00000163050	NA	NA	rs2297412-A	rs2297412	0	2297412	non_coding_transcript_exon_variant	0	0.52	9E-9	8.04575749056068		0.0109	[0.0071-0.0147] unit decrease	NR [NR]
1	rs2183836	1	227172290	rs12593	2020-05-13	31816047	Boutin TS	2019-12-09	Hum Mol Genet	www.ncbi.nlm.nih.gov/pubmed/31816047	Insights into the genetic basis of retinal detachment.	Cataracts (operation)	21,679 British ancestry cases, 387,283 British ancestry controls	NA	1q42.13	ADCK3	COQ8A			ENSG00000163050	NA	NA	rs12593-?	rs12593	0	12593	missense_variant	0	0.467	6E-12	11.2218487496164		1.06933	[1.05-1.09]	Affymetrix [NR] (imputed)
1	rs2183836	1	227172290	rs12593	2021-07-07	34127677	Choquet H	2021-06-14	Nat Commun	www.ncbi.nlm.nih.gov/pubmed/34127677	A large multiethnic GWAS meta-analysis of cataract identifies new risk loci and sex-specific effects.	Cataracts	38,996 female cases, 283,185 female controls, 28,848 male cases, 234,414 male controls	211,030 female cases, 1,623,785 female controls, 136,179 male cases, 1,263,461 male controls	1q42.13	ADCK3	COQ8A			ENSG00000163050	NA	NA	rs12593-T	rs12593	0	12593	missense_variant	0	NR	3E-15	14.5228787452803	(female)	1.0371	[1.03-1.05]	Affymetrix [9869154] (imputed)
1	rs2183836	1	227172290	rs12593	2021-07-07	34127677	Choquet H	2021-06-14	Nat Commun	www.ncbi.nlm.nih.gov/pubmed/34127677	A large multiethnic GWAS meta-analysis of cataract identifies new risk loci and sex-specific effects.	Cataracts	28,092 non-Hispanic White ancestry cases, 50,487 non-Hispanic White ancestry controls, 2,233 East Asian ancestry cases, 7,023 East Asian ancestry controls, 2,149 Hispanic/Latino cases, 6,620 Hispanic/Latino controls, 815 African American cases, 2,368 African American controls, 31,852 European ancestry cases, 428,084 European ancestry controls, 757 African ancestry cases, 7,897 African ancestry co…	313,278 European ancestry cases, 2,210,509 European ancestry controls, 7,715 African American cases, 120,390 African American controls, 3,934 East Asian ancestry cases, 104,766 East Asian ancestry controls, 21,408 Latino cases, 425,544 Latino controls, 874 South Asian ancestry cases, 26,037 South Asian ancestry controls	1q42.13	ADCK3	COQ8A			ENSG00000163050	NA	NA	rs12593-T	rs12593	0	12593	missense_variant	0	NR	2E-33	32.698970004336		1.04	[1.03-1.05]	Affymetrix [9869154] (imputed)
1	rs2183836	1	227172290	rs12593	2021-07-07	34127677	Choquet H	2021-06-14	Nat Commun	www.ncbi.nlm.nih.gov/pubmed/34127677	A large multiethnic GWAS meta-analysis of cataract identifies new risk loci and sex-specific effects.	Cataracts	28,092 non-Hispanic White ancestry cases, 50,487 non-Hispanic White ancestry controls, 31,852 European ancestry cases, 428,084 European ancestry controls	NA	1q42.13	NR	COQ8A			ENSG00000163050	NA	NA	rs12593-T	rs12593	0	12593	missense_variant	0	NR	2E-16	15.698970004336		1.0587		Affymetrix [9869154] (imputed)
1	rs2183836	1	227173477	rs3768419	2020-07-24	32439900	Ntalla I	2020-05-21	Nat Commun	www.ncbi.nlm.nih.gov/pubmed/32439900	Multi-ancestry GWAS of the electrocardiographic PR interval identifies 202 loci underlying cardiac conduction.	PR interval	271,570 European ancestry individuals, 8,173 African American individuals, 12,823 Hispanic/Latino individuals	NA	1q42.13	ADCK3	COQ8A			ENSG00000163050	NA	NA	rs3768419-C	rs3768419	0	3768419	intron_variant	0	0.48	2E-14	13.698970004336		0.49	[0.37-0.61] ms increase	Affymetrix, Illumina [at least 167995] (imputed)
1	rs2183836	1	227173892	rs17592479	2017-08-30	27863252	Astle WJ	2016-11-17	Cell	www.ncbi.nlm.nih.gov/pubmed/27863252	The Allelic Landscape of Human Blood Cell Trait Variation and Links to Common Complex Disease.	Sum neutrophil eosinophil counts	170,384 European ancestry individuals	NA	1q42.13	ADCK3	COQ8A			ENSG00000163050	NA	NA	rs17592479-A	rs17592479	0	17592479	intron_variant	0	0.5075	7E-13	12.1549019599857		0.0256457	[0.019-0.033] unit decrease	Affymetrix [~ 2500000] (imputed)
1	rs2183836	1	227173892	rs17592479	2017-08-30	27863252	Astle WJ	2016-11-17	Cell	www.ncbi.nlm.nih.gov/pubmed/27863252	The Allelic Landscape of Human Blood Cell Trait Variation and Links to Common Complex Disease.	Granulocyte percentage of myeloid white cells	169,545 European ancestry individuals	NA	1q42.13	ADCK3	COQ8A			ENSG00000163050	NA	NA	rs17592479-A	rs17592479	0	17592479	intron_variant	0	0.5073	4E-12	11.397940008672		0.0246634	[0.018-0.032] unit decrease	Affymetrix [~ 2500000] (imputed)
1	rs2183836	1	227173892	rs17592479	2017-08-30	27863252	Astle WJ	2016-11-17	Cell	www.ncbi.nlm.nih.gov/pubmed/27863252	The Allelic Landscape of Human Blood Cell Trait Variation and Links to Common Complex Disease.	Neutrophil count	170,702 European ancestry individuals	NA	1q42.13	ADCK3	COQ8A			ENSG00000163050	NA	NA	rs17592479-A	rs17592479	0	17592479	intron_variant	0	0.5075	3E-13	12.5228787452803		0.0260136	[0.019-0.033] unit decrease	Affymetrix [~ 2500000] (imputed)
1	rs2183836	1	227173892	rs17592479	2017-08-30	27863252	Astle WJ	2016-11-17	Cell	www.ncbi.nlm.nih.gov/pubmed/27863252	The Allelic Landscape of Human Blood Cell Trait Variation and Links to Common Complex Disease.	Sum basophil neutrophil counts	170,143 European ancestry individuals	NA	1q42.13	ADCK3	COQ8A			ENSG00000163050	NA	NA	rs17592479-A	rs17592479	0	17592479	intron_variant	0	0.5075	4E-13	12.397940008672		0.0258934	[0.019-0.033] unit decrease	Affymetrix [~ 2500000] (imputed)
1	rs2183836	1	227173892	rs17592479	2017-08-30	27863252	Astle WJ	2016-11-17	Cell	www.ncbi.nlm.nih.gov/pubmed/27863252	The Allelic Landscape of Human Blood Cell Trait Variation and Links to Common Complex Disease.	Granulocyte count	169,822 European ancestry individuals	NA	1q42.13	ADCK3	COQ8A			ENSG00000163050	NA	NA	rs17592479-A	rs17592479	0	17592479	intron_variant	0	0.5075	1E-12	12		0.0253824	[0.018-0.032] unit decrease	Affymetrix [~ 2500000] (imputed)
1	rs2183836	1	227174145	rs7552783	2020-07-24	32439900	Ntalla I	2020-05-21	Nat Commun	www.ncbi.nlm.nih.gov/pubmed/32439900	Multi-ancestry GWAS of the electrocardiographic PR interval identifies 202 loci underlying cardiac conduction.	PR interval	271,570 European ancestry individuals	NA	1q42.13	ADCK3	COQ8A			ENSG00000163050	NA	NA	rs7552783-C	rs7552783	0	7552783	intron_variant	0	0.4953	3E-14	13.5228787452803		0.5041	[0.37-0.63] ms increase	Affymetrix, Illumina [at least 167995] (imputed)
1	rs2183836	1	227174210	rs3738725	2020-09-18	32888494	Vuckovic D	2020-09-01	Cell	www.ncbi.nlm.nih.gov/pubmed/32888494	The Polygenic and Monogenic Basis of Blood Traits and Diseases.	Lymphocyte percentage of white cells	408,112 British individuals	NA	1q42.13	ADCK3	COQ8A			ENSG00000163050	NA	NA	rs3738725-C	rs3738725	0	3738725	synonymous_variant	0	0.512342	3E-17	16.5228787452803		0.0186584	[0.014-0.023] unit increase	Affymetrix [93095623] (imputed)
1	rs2183836	1	227175367	rs6426558	2017-08-30	27863252	Astle WJ	2016-11-17	Cell	www.ncbi.nlm.nih.gov/pubmed/27863252	The Allelic Landscape of Human Blood Cell Trait Variation and Links to Common Complex Disease.	Neutrophil percentage of white cells	171,542 European ancestry individuals	NA	1q42.13	RP5-1087E8.3	COQ8A - CDC42BPA	ENSG00000163050	ENSG00000143776		122	2199	rs6426558-T	rs6426558	0	6426558	regulatory_region_variant	1	0.5111	3E-14	13.5228787452803		0.0270498	[0.02-0.034] unit decrease	Affymetrix [~ 2500000] (imputed)
1	rs2183836	1	227175367	rs6426558	2019-02-08	30595370	Kichaev G	2018-12-27	Am J Hum Genet	www.ncbi.nlm.nih.gov/pubmed/30595370	Leveraging Polygenic Functional Enrichment to Improve GWAS Power.	White blood cell count	approximately 444,000 European ancestry individuals	NA	1q42.13		COQ8A - CDC42BPA	ENSG00000163050	ENSG00000143776		122	2199	rs6426558-?	rs6426558	0	6426558	regulatory_region_variant	1	NR	5E-15	14.301029995664		NA		NR [~ 8900000] (imputed)
1	rs2183836	1	227180947	rs3795445	2020-09-21	32888493	Chen MH	2020-09-01	Cell	www.ncbi.nlm.nih.gov/pubmed/32888493	Trans-ethnic and Ancestry-Specific Blood-Cell Genetics in 746,667 Individuals from 5 Global Populations.	Neutrophil count	519,288 European ancestry individuals	NA	1q42.13	NR	CDC42BPA			ENSG00000143776	NA	NA	rs3795445-C	rs3795445	0	3795445	3_prime_UTR_variant	0	0.5098	1E-30	30		0.023599	[0.02-0.028] SD unit decrease	Affymetrix, Illumina [50250472] (imputed)
1	rs2183836	1	227180947	rs3795445	2020-09-21	32888493	Chen MH	2020-09-01	Cell	www.ncbi.nlm.nih.gov/pubmed/32888493	Trans-ethnic and Ancestry-Specific Blood-Cell Genetics in 746,667 Individuals from 5 Global Populations.	Neutrophil count	627,215 African American or Afro-Caribbean, African ancestry, European ancestry, East Asian ancestry, Hispanic or Latin American and South Asian ancestry individuals	NA	1q42.13	NR	CDC42BPA			ENSG00000143776	NA	NA	rs3795445-C	rs3795445	0	3795445	3_prime_UTR_variant	0	0.452649	2E-32	31.698970004336		NA		Affymetrix, Illumina [23114412] (imputed)
1	rs2183836	1	227195728	rs1929863	2020-09-21	32888493	Chen MH	2020-09-01	Cell	www.ncbi.nlm.nih.gov/pubmed/32888493	Trans-ethnic and Ancestry-Specific Blood-Cell Genetics in 746,667 Individuals from 5 Global Populations.	White blood cell count	746,667 African American or Afro-Caribbean, African ancestry, European ancestry, East Asian ancestry, Hispanic or Latin American and South Asian ancestry individuals	NA	1q42.13	NR	CDC42BPA			ENSG00000143776	NA	NA	rs1929863-T	rs1929863	0	1929863	intron_variant	0	0.392805	3E-20	19.5228787452803		NA		Affymetrix, Illumina [24649327] (imputed)
1	rs2183836	1	227201106	rs6665290	2017-08-30	27863252	Astle WJ	2016-11-17	Cell	www.ncbi.nlm.nih.gov/pubmed/27863252	The Allelic Landscape of Human Blood Cell Trait Variation and Links to Common Complex Disease.	Myeloid white cell count	169,219 European ancestry individuals	NA	1q42.13	CDC42BPA	CDC42BPA			ENSG00000143776	NA	NA	rs6665290-T	rs6665290	0	6665290	intron_variant	0	0.4605	4E-11	10.397940008672		0.0239857	[0.017-0.031] unit decrease	Affymetrix [~ 2500000] (imputed)
1	rs2183836	1	227201106	rs6665290	2021-07-07	34127677	Choquet H	2021-06-14	Nat Commun	www.ncbi.nlm.nih.gov/pubmed/34127677	A large multiethnic GWAS meta-analysis of cataract identifies new risk loci and sex-specific effects.	Cataracts	38,996 female cases, 283,185 female controls, 28,848 male cases, 234,414 male controls	211,030 female cases, 1,623,785 female controls, 136,179 male cases, 1,263,461 male controls	1q42.13	ADCK3	CDC42BPA			ENSG00000143776	NA	NA	rs6665290-T	rs6665290	0	6665290	intron_variant	0	NR	1E-20	20	(male)	1.0518	[1.04-1.06]	Affymetrix [9869154] (imputed)
1	rs2183836	1	227205331	rs3795453	2021-12-14	34594039	Sakaue S	2021-09-30	Nat Genet	www.ncbi.nlm.nih.gov/pubmed/34594039	A cross-population atlas of genetic associations for 220 human phenotypes.	Cataracts	39,519 European ancestry cases, 452,358 European ancestry controls, 38,194 East Asian ancestry cases, 140,532 East Asian ancestry controls	NA	1q42.13		CDC42BPA			ENSG00000143776	NA	NA	rs3795453-C	rs3795453	0	3795453	intron_variant	0	NR	3E-15	14.5228787452803		0.0572	[0.043-0.071] unit increase	Affymetrix, Illumina [25845331] (imputed)
1	rs2183836	1	227213968	rs7535826	2020-09-18	32888494	Vuckovic D	2020-09-01	Cell	www.ncbi.nlm.nih.gov/pubmed/32888494	The Polygenic and Monogenic Basis of Blood Traits and Diseases.	Neutrophil count	408,112 British individuals	NA	1q42.13	CDC42BPA	CDC42BPA			ENSG00000143776	NA	NA	rs7535826-T	rs7535826	0	7535826	intron_variant	0	0.466377	3E-24	23.5228787452803		0.0224751	[0.018-0.027] unit decrease	Affymetrix [93095623] (imputed)
3	rs36039219	7	11704538	rs36039219	2021-03-31	33627673	Gharahkhani P	2021-02-24	Nat Commun	www.ncbi.nlm.nih.gov/pubmed/33627673	Genome-wide meta-analysis identifies 127 open-angle glaucoma loci with consistent effect across ancestries.	Glaucoma (primary open-angle)	9,179 European ancestry cases, 134,471 European ancestry controls, 1,983 East Asian ancestry cases, 13,719 East Asian ancestry controls, 127 Sub-Saharan African ancestry cases, 100 Sub-Saharan African ancestry controls	NA	7p21.3	THSD7A	THSD7A			ENSG00000005108	NA	NA	rs36039219-A	rs36039219	0	36039219	intron_variant	0	NR	3E-8	7.52287874528034		1.09911	[1.07-1.13]	Illumina [NR] (imputed)
4	rs1502593	10	102095069	rs10883461	2022-07-05	35668104	Cadby G	2022-06-06	Nat Commun	www.ncbi.nlm.nih.gov/pubmed/35668104	Comprehensive genetic analysis of the human lipidome identifies loci associated with lipid homeostasis with links to coronary artery disease.	Lysophosphatidylcholine (16:1) [sn2] levels	4,492 European ancestry individuals	NA	10q24.31		PKD2L1 - SCD	ENSG00000107593	ENSG00000099194		5048	11921	rs10883461-T	rs10883461	0	10883461	downstream_gene_variant	1	NR	2E-8	7.69897000433602		0.13	[0.085-0.175] unit decrease	Illumina [13869437] (imputed)
4	rs1502593	10	102095122	rs10883462	2022-11-17	36329257	Lee CJ	2022-11-03	Commun Biol	www.ncbi.nlm.nih.gov/pubmed/36329257	Phenome-wide analysis of Taiwan Biobank reveals novel glycemia-related loci and genetic risks for diabetes.	White blood cell count	76,317 Taiwanese ancestry individuals	NA	10q24.31		PKD2L1 - SCD	ENSG00000107593	ENSG00000099194		5101	11868	rs10883462-?	rs10883462	0	10883462	downstream_gene_variant	1	NR	2E-8	7.69897000433602		0.0446357	unit decrease	NR [5925277] (imputed)
4	rs1502593	10	102096354	rs2148204	2020-09-21	32888493	Chen MH	2020-09-01	Cell	www.ncbi.nlm.nih.gov/pubmed/32888493	Trans-ethnic and Ancestry-Specific Blood-Cell Genetics in 746,667 Individuals from 5 Global Populations.	Basophil count	577,663 African American or Afro-Caribbean, African ancestry, European ancestry, East Asian ancestry, Hispanic or Latin American and South Asian ancestry individuals	NA	10q24.31	NR	PKD2L1 - SCD	ENSG00000107593	ENSG00000099194		6333	10636	rs2148204-A	rs2148204	0	2148204	intron_variant	1	0.363498	1E-12	12		NA		Affymetrix, Illumina [19905671] (imputed)
4	rs1502593	10	102096354	rs2148204	2020-09-21	32888493	Chen MH	2020-09-01	Cell	www.ncbi.nlm.nih.gov/pubmed/32888493	Trans-ethnic and Ancestry-Specific Blood-Cell Genetics in 746,667 Individuals from 5 Global Populations.	Basophil count	474,001 European ancestry individuals	NA	10q24.31	NR	PKD2L1 - SCD	ENSG00000107593	ENSG00000099194		6333	10636	rs2148204-A	rs2148204	0	2148204	intron_variant	1	0.363883	3E-14	13.5228787452803		0.016926	[0.013-0.021] SD unit decrease	Affymetrix, Illumina [50036608] (imputed)
4	rs1502593	10	102099093	rs683854	2022-07-05	35668104	Cadby G	2022-06-06	Nat Commun	www.ncbi.nlm.nih.gov/pubmed/35668104	Comprehensive genetic analysis of the human lipidome identifies loci associated with lipid homeostasis with links to coronary artery disease.	Phosphatidylcholine (16:1_18:2) levels	4,492 European ancestry individuals	NA	10q24.31		PKD2L1 - SCD	ENSG00000107593	ENSG00000099194		9072	7897	rs683854-A	rs683854	0	683854	intron_variant	1	NR	4E-10	9.39794000867204		0.143	[0.098-0.188] unit increase	Illumina [13869437] (imputed)
4	rs1502593	10	102103508	rs56014906	2020-09-23	32888494	Vuckovic D	2020-09-01	Cell	www.ncbi.nlm.nih.gov/pubmed/32888494	The Polygenic and Monogenic Basis of Blood Traits and Diseases.	Basophil percentage of white cells	408,112 British individuals	NA	10q24.31	RP11-34D15.2	PKD2L1 - SCD	ENSG00000107593	ENSG00000099194		13487	3482	rs56014906-G	rs56014906	0	56014906	intron_variant	1	0.368029	4E-16	15.397940008672		0.0187437	[0.014-0.023] unit decrease	Affymetrix [93095623] (imputed)
4	rs1502593	10	102103508	rs56014906	2020-09-18	32888494	Vuckovic D	2020-09-01	Cell	www.ncbi.nlm.nih.gov/pubmed/32888494	The Polygenic and Monogenic Basis of Blood Traits and Diseases.	Basophil count	408,112 British individuals	NA	10q24.31	RP11-34D15.2	PKD2L1 - SCD	ENSG00000107593	ENSG00000099194		13487	3482	rs56014906-G	rs56014906	0	56014906	intron_variant	1	0.368047	4E-15	14.397940008672		0.0180837	[0.014-0.023] unit decrease	Affymetrix [93095623] (imputed)
4	rs1502593	10	102104521	rs735877	2018-09-07	27618448	Liu C	2016-10-01	Nat Genet	www.ncbi.nlm.nih.gov/pubmed/27618448	Meta-analysis identifies common and rare variants influencing blood pressure and overlapping with metabolic trait loci.	Mean arterial pressure	120,473 European ancestry individuals, 21,503 African American individuals, 4,586 Hispanic individuals	NA	10q24.31	intergenic	PKD2L1 - SCD	ENSG00000107593	ENSG00000099194		14500	2469	rs735877-A	rs735877	0	735877	intron_variant	1	0.412190017235728	5E-7	6.30102999566398		0.235403	[0.14-0.33] unit increase	Illumina [247039]
4	rs1502593	10	102104521	rs735877	2019-01-28	30535121	Gao XR	2018-12-07	Hum Mol Genet	www.ncbi.nlm.nih.gov/pubmed/30535121	Genome-wide association analyses identify 139 loci associated with macular thickness in the UK Biobank cohort.	Macular thickness	59,814 European ancestry individuals	8,609 European ancestry individuals	10q24.31	PKD2L1, SCD	PKD2L1 - SCD	ENSG00000107593	ENSG00000099194		14500	2469	rs735877-?	rs735877	0	735877	intron_variant	1	NR	2E-10	9.69897000433602		0.418	[0.28-0.56] unit decrease	Affymetrix [11100000] (imputed)
4	rs1502593	10	102104521	rs735877	2022-02-17	34503513	Harshfield EL	2021-09-10	BMC Med	www.ncbi.nlm.nih.gov/pubmed/34503513	Genome-wide analysis of blood lipid metabolites in over 5000 South Asians reveals biological insights at cardiometabolic disease loci.	Lysophosphatidylcholine_16:1_[M+H]1+/Lysophosphatidylethanolamine_19:1_[M+H]1+ levels	13,814 British ancestry individuals	NA	10q24.31		PKD2L1 - SCD	ENSG00000107593	ENSG00000099194		14500	2469	rs735877-T	rs735877	0	735877	intron_variant	1	NR	2E-13	12.698970004336		0.0834403	[0.061-0.106] unit decrease	Affymetrix [87696910] (imputed)
5	rs3763764	10	124203787	rs61871744	2021-12-14	34594039	Sakaue S	2021-09-30	Nat Genet	www.ncbi.nlm.nih.gov/pubmed/34594039	A cross-population atlas of genetic associations for 220 human phenotypes.	Cataracts	39,519 European ancestry cases, 452,358 European ancestry controls, 38,194 East Asian ancestry cases, 140,532 East Asian ancestry controls	NA	10q26.13		PLEKHA1 - ARMS2	ENSG00000107679	ENSG00000254636		1669	10382	rs61871744-C	rs61871744	0	61871744	intron_variant	1	NR	3E-9	8.52287874528034		0.0406	[0.027-0.054] unit increase	Affymetrix, Illumina [25845331] (imputed)
5	rs3763764	10	124213046	rs61871747	2021-07-27	33232274	Mohammadnejad A	2020-11-24	Aging (Albany NY)	www.ncbi.nlm.nih.gov/pubmed/33232274	Generalized correlation coefficient for genome-wide association analysis of cognitive ability in twins.	Cognitive function (generalized correlation coefficient)	278 Chinese ancestry dizygotic twins	NA	10q26.13	NR	PLEKHA1 - ARMS2	ENSG00000107679	ENSG00000254636		10928	1123	rs61871747-?	rs61871747	0	61871747	intron_variant	1	NR	9E-7	6.04575749056068		NA	[NR]	Illumina [5432814] (imputed)
5	rs3763764	10	124214448	rs10490924	2015-11-07	25629512	Cheng CY	2015-01-28	Nat Commun	www.ncbi.nlm.nih.gov/pubmed/25629512	New loci and coding variants confer risk for age-related macular degeneration in East Asians.	Exudative age-related macular degeneration	2,119 East Asian ancestry cases, 5,691 East Asian ancestry controls	4,226 East Asian ancestry cases, 10,289 East Asian ancestry controls	10q26.13	ARMS2, HTRA1	ARMS2			ENSG00000254636	NA	NA	rs10490924-?	rs10490924	0	10490924	missense_variant	0	NR	1E-103	103		2.42	[NR]	Illumina [4471719] (imputed)
5	rs3763764	10	124214448	rs10490924	2017-09-16	28703135	Ruamviboonsuk P	2017-07-13	J Hum Genet	www.ncbi.nlm.nih.gov/pubmed/28703135	Genome-wide association study of neovascular age-related macular degeneration in the Thai population.	Neovascular age-related macular degeneration	377 Thai ancestry cases, 1,074 Thai ancestry controls	222 Thai ancestry cases, 623 Thai ancestry controls	10q26.13	ARMS2	ARMS2			ENSG00000254636	NA	NA	rs10490924-A	rs10490924	0	10490924	missense_variant	0	0.36	7E-17	16.1549019599857		2.12	[1.79-2.51]	Illumina [958497]
5	rs3763764	10	124214448	rs10490924	2012-08-08	22694956	Cipriani V	2012-06-13	Hum Mol Genet	www.ncbi.nlm.nih.gov/pubmed/22694956	Genome-wide association study of age-related macular degeneration identifies associated variants in the TNXB-FKBPL-NOTCH4 region of chromosome 6p21.3.	Age-related macular degeneration	893 European ancestry cases, 2,199 European ancestry controls	1,411 European ancestry cases, 1,431 European ancestry controls	10q26.13	ARMS2, HTRA1	ARMS2			ENSG00000254636	NA	NA	rs10490924-T	rs10490924	0	10490924	missense_variant	0	0.21	3E-72	71.5228787452803		3	[2.64-3.40]	Illumina [2272849] (imputed)
5	rs3763764	10	124214448	rs10490924	2013-07-31	23455636	Fritsche LG	2013-03-03	Nat Genet	www.ncbi.nlm.nih.gov/pubmed/23455636	Seven new loci associated with age-related macular degeneration.	Age-related macular degeneration	6,713 European ancestry cases, 48,402 European ancestry contols, 110 Southern Indian ancestry cases, 119 Southern Indian ancestry controls, 827 Japanese ancestry cases, 3,323 Japanese ancestry controls	9,070 European ancestry cases, 7,683 European ancestry contols, 461 East Asian ancestry cases, 547 East Asian ancestry controls	10q26.13	ARMS2, HTRA1	ARMS2			ENSG00000254636	NA	NA	rs10490924-T	rs10490924	0	10490924	missense_variant	0	0.3	4E-540	539.397940008672		2.76	[2.72-2.80]	Affymetrix, Illumina [2442884] (imputed)
5	rs3763764	10	124214448	rs10490924	2013-11-16	23577725	Naj AC	2013-05-01	Ann Hum Genet	www.ncbi.nlm.nih.gov/pubmed/23577725	Genetic factors in nonsmokers with age-related macular degeneration revealed through genome-wide gene-environment interaction analysis.	Age-related macular degeneration	1,207 European ancestry cases, 686 European ancestry controls	122 European ancestry cases, 86 European ancestry controls	10q26.13	ARMS2, BTBD16, HTRA, PLEKHA1	ARMS2			ENSG00000254636	NA	NA	rs10490924-A	rs10490924	0	10490924	missense_variant	0	0.35	8E-27	26.0969100130081		2.28	[1.96-2.65]	Affymetrix [2543887] (imputed)
5	rs3763764	10	124214448	rs10490924	2010-05-06	20385826	Neale BM	2010-04-12	Proc Natl Acad Sci U S A	www.ncbi.nlm.nih.gov/pubmed/20385826	Genome-wide association study of advanced age-related macular degeneration identifies a role of the hepatic lipase gene (LIPC).	Age-related macular degeneration	979 cases, 1,709 controls	868 European ancestry cases, 410 European ancestry controls, 4,921 cases, 3,824 controls	10q26.13	ARMS2, HTRA1	ARMS2			ENSG00000254636	NA	NA	rs10490924-?	rs10490924	0	10490924	missense_variant	0	NR	5E-119	118.301029995664		NA		Affymetrix [632932]
5	rs3763764	10	124214448	rs10490924	2010-10-14	20861866	Kopplin LJ	2010-09-23	Genes Immun	www.ncbi.nlm.nih.gov/pubmed/20861866	Genome-wide association identifies SKIV2L and MYRIP as protective factors for age-related macular degeneration.	Age-related macular degeneration	684 European ancestry cases, 188 European ancestry controls	1,896 European ancestry cases, 1,866 European ancestry controls	10q26.13	ARMS2, HTRA1	ARMS2			ENSG00000254636	NA	NA	rs10490924-T	rs10490924	0	10490924	missense_variant	0	NR	1E-60	60		2.75	[NR]	Affymetrix [> 361556] (imputed)
5	rs3763764	10	124214448	rs10490924	2012-08-15	22705344	Sobrin L	2012-06-15	Ophthalmology	www.ncbi.nlm.nih.gov/pubmed/22705344	Heritability and genome-wide association study to assess genetic differences between advanced age-related macular degeneration subtypes.	Age-related macular degeneration (choroidal neovascularisation)	1,775 European ancestry choroidal neovascularization cases, 4,134 European ancestry controls	4,515 European and unknown ancestry choroidal neovascularization cases, 15,240 European and unknown ancestry controls	10q26.13	ARMS2, HTRA1	ARMS2			ENSG00000254636	NA	NA	rs10490924-T	rs10490924	0	10490924	missense_variant	0	0.206	2E-138	137.698970004336		3.67	[3.33-4.05]	Affymetrix, Illumina [6036699] (imputed)
5	rs3763764	10	124214448	rs10490924	2012-08-15	22705344	Sobrin L	2012-06-15	Ophthalmology	www.ncbi.nlm.nih.gov/pubmed/22705344	Heritability and genome-wide association study to assess genetic differences between advanced age-related macular degeneration subtypes.	Age-related macular degeneration (geographic atrophy)	819 European ancestry geographic atrophy cases, 4,134 European ancestry controls	NA	10q26.13	ARMS2, HTRA1	ARMS2			ENSG00000254636	NA	NA	rs10490924-T	rs10490924	0	10490924	missense_variant	0	0.206	7E-47	46.1549019599857		2.52	[2.24-2.83]	Affymetrix, Illumina [6036699] (imputed)
5	rs3763764	10	124214448	rs10490924	2012-08-30	22705344	Sobrin L	2012-06-15	Ophthalmology	www.ncbi.nlm.nih.gov/pubmed/22705344	Heritability and genome-wide association study to assess genetic differences between advanced age-related macular degeneration subtypes.	Age-related macular degeneration (CNV vs. GA)	1,775 European ancestry choroidal neovascularization cases, 819 European ancestry geographic atrophy cases,	4,515 European and unknown ancestry choroidal neovascularization cases, 868 European and unknown ancestry geographic atrophy cases	10q26.13	ARMS2, HTRA1	ARMS2			ENSG00000254636	NA	NA	rs10490924-T	rs10490924	0	10490924	missense_variant	0	0.438	7E-14	13.1549019599857		1.38	[NR]	Affymetrix, Illumina [6036699] (imputed)
5	rs3763764	10	124214448	rs10490924	2011-06-29	21665990	Yu Y	2011-06-10	Hum Mol Genet	www.ncbi.nlm.nih.gov/pubmed/21665990	Common variants near FRK/COL10A1 and VEGFA are associated with advanced age-related macular degeneration.	Age-related macular degeneration	2,594 European ancestry cases, 4,134 European ancestry controls	5,640 European ancestry cases, 52,174 European ancestry controls	10q26.13	HTRA1	ARMS2			ENSG00000254636	NA	NA	rs10490924-T	rs10490924	0	10490924	missense_variant	0	0.21	4E-322	321.397940008672		2.94	[NR]	Affymetrix [6036699] (imputed)
5	rs3763764	10	124214448	rs10490924	2022-06-14	35022715	Guggenheim JA	2022-01-12	Hum Mol Genet	www.ncbi.nlm.nih.gov/pubmed/35022715	Whole exome sequence analysis in 51?624 participants identifies novel genes and variants associated with refractive error and myopia.	Refractive error	51,624 European ancestry individuals	NA	10q26.13		ARMS2			ENSG00000254636	NA	NA	rs10490924-T	rs10490924	0	10490924	missense_variant	0	NR	4E-8	7.39794000867204		0.04	[0.026-0.054] unit decrease	NR [524442]
5	rs3763764	10	124215198	rs36212732	2020-08-03	32352494	Han X	2020-04-30	JAMA Ophthalmol	www.ncbi.nlm.nih.gov/pubmed/32352494	Association of Myopia and Intraocular Pressure With Retinal Detachment in European Descent Participants of the UK Biobank Cohort: A Mendelian Randomization Study.	Spherical equivalent	95,827 European ancestry individuals	NA	10q26.13	NR	ARMS2			ENSG00000254636	NA	NA	rs36212732-A	rs36212732	0	36212732	intron_variant	0		9E-11	10.0457574905607		0.09	[0.07-0.11] unit increase	NR [NR]
5	rs3763764	10	124215315	rs3750848	2013-11-16	23577725	Naj AC	2013-05-01	Ann Hum Genet	www.ncbi.nlm.nih.gov/pubmed/23577725	Genetic factors in nonsmokers with age-related macular degeneration revealed through genome-wide gene-environment interaction analysis.	Age-related macular degeneration (extreme sampling)	720 European ancestry grade 5 cases, 513 European ancestry grade 1 controls	70 European ancestry grade 5 cases, 73 European ancestry grade 1 controls	10q26.13	ARMS2, BTBD16, PLEKHA1, HTRA1	ARMS2			ENSG00000254636	NA	NA	rs3750848-C	rs3750848	0	3750848	intron_variant	0	0.37	3E-29	28.5228787452803		3.12	[2.55-3.80]	Affymetrix [2543887] (imputed)
5	rs3763764	10	124215421	rs3750847	2020-05-28	32231278	Hysi PG	2020-03-30	Nat Genet	www.ncbi.nlm.nih.gov/pubmed/32231278	Meta-analysis of 542,934 subjects of European ancestry identifies new genes and mechanisms predisposing to refractive error and myopia.	Refractive error	542,934 European ancestry individuals	NA	10q26.13	PLEKHA1, ARMS2, HTRA1	ARMS2			ENSG00000254636	NA	NA	rs3750847-?	rs3750847	0	3750847	intron_variant	0		6E-23	22.2218487496164		NA		Affymetrix, Illumina [NR] (imputed)
5	rs3763764	10	124215421	rs3750847	2020-10-29	32843070	Winkler TW	2020-08-26	BMC Med Genomics	www.ncbi.nlm.nih.gov/pubmed/32843070	Genome-wide association meta-analysis for early age-related macular degeneration highlights novel loci and insights for advanced disease.	Early age-related macular degeneration	14,034 European ancestry cases, 91,214 European ancestry controls	NA	10q26.13	ARMS2, HTRA1	ARMS2			ENSG00000254636	NA	NA	rs3750847-T	rs3750847	0	3750847	intron_variant	0	0.22	1E-116	116		1.47	[1.44-1.5]	Affymetrix, Illumina [11702853] (imputed)
5	rs3763764	10	124215421	rs3750847	2021-11-29	33893285	Guindo-Martinez M	2021-04-23	Nat Commun	www.ncbi.nlm.nih.gov/pubmed/33893285	The impact of non-additive genetic associations on age-related complex diseases.	Age-related macular degeneration	3,685 European ancestry cases, 52,952 European ancestry controls	NA	10q26.13		ARMS2			ENSG00000254636	NA	NA	rs3750847-T	rs3750847	0	3750847	intron_variant	0	0.214929	8E-73	72.0969100130081		1.72		Affymetrix [15377238] (imputed)
5	rs3763764	10	124215565	rs3750846	2016-10-10	26691988	Fritsche LG	2015-12-21	Nat Genet	www.ncbi.nlm.nih.gov/pubmed/26691988	A large genome-wide association study of age-related macular degeneration highlights contributions of rare and common variants.	Advanced age-related macular degeneration	16,144 European ancestry cases, 17,832 European ancestry controls	473 Asian ancestry cases, 1,099 Asian ancestry controls, 52 African ancestry cases, 361 African ancestry cases, 254 other non-European ancestry cases, 694 other non-European ancestry controls	10q26.13	ARMS2, HTRA1	ARMS2			ENSG00000254636	NA	NA	rs3750846-?	rs3750846	0	3750846	intron_variant	0	NR	7E-735	734.154901959986	(EA)	2.81		Illumina [12023830] (imputed)
5	rs3763764	10	124215565	rs3750846	2022-09-08	35841873	Xue Z	2022-07-13	EBioMedicine	www.ncbi.nlm.nih.gov/pubmed/35841873	Genome-wide association meta-analysis of 88,250 individuals highlights pleiotropic mechanisms of five ocular diseases in UK Biobank.	Ocular disease	43,877 European ancestry cases, 44,373 European ancestry controls	NA	10q26.13		ARMS2			ENSG00000254636	NA	NA	rs3750846-?	rs3750846	0	3750846	intron_variant	0	NR	3E-10	9.52287874528034		NA		Affymetrix [8935901] (imputed)
5	rs3763764	10	124219275	rs3793917	2013-04-19	23326517	Holliday EG	2013-01-11	PLoS One	www.ncbi.nlm.nih.gov/pubmed/23326517	Insights into the genetic architecture of early stage age-related macular degeneration: a genome-wide association study meta-analysis.	Age-related macular degeneration	3,772 European ancestry cases, 16,033 European ancestry controls	264 Asian ancestry cases, 3,926 Asian ancestry controls	10q26.13	ARMS2, HTRA1	HTRA1			ENSG00000166033	NA	NA	rs3793917-?	rs3793917	0	3793917	non_coding_transcript_exon_variant	0	0.2	4E-24	23.397940008672	(EA)	1.45	[1.35-1.56]	Affymetrix, Illumina [~ 2500000] (imputed)
5	rs3763764	10	124219275	rs3793917	2013-04-19	23326517	Holliday EG	2013-01-11	PLoS One	www.ncbi.nlm.nih.gov/pubmed/23326517	Insights into the genetic architecture of early stage age-related macular degeneration: a genome-wide association study meta-analysis.	Age-related macular degeneration	3,772 European ancestry cases, 16,033 European ancestry controls	264 Asian ancestry cases, 3,926 Asian ancestry controls	10q26.13	ARMS2, HTRA1	HTRA1			ENSG00000166033	NA	NA	rs3793917-?	rs3793917	0	3793917	non_coding_transcript_exon_variant	0	0.26	1E-25	25		1.39	[1.32-1.49]	Affymetrix, Illumina [~ 2500000] (imputed)
5	rs3763764	10	124219275	rs3793917	2014-07-01	20385819	Chen W	2010-04-12	Proc Natl Acad Sci U S A	www.ncbi.nlm.nih.gov/pubmed/20385819	Genetic variants near TIMP3 and high-density lipoprotein-associated loci influence susceptibility to age-related macular degeneration.	Age-related macular degeneration	2,157 European ancestry cases, 1,150 European ancestry controls	7,892 European ancestry cases, 5,998 European ancestry controls, 678 Japanese ancestry cases, 336 Japanese ancestry controls	10q26.13	ARMS2, HTRA1	HTRA1			ENSG00000166033	NA	NA	rs3793917-G	rs3793917	0	3793917	non_coding_transcript_exon_variant	0	0.164	4E-60	59.397940008672		3.4	[2.94-3.94]	Illumina [~ 2500000] (imputed)
5	rs3763764	10	124220544	rs11200638	2017-09-16	28703135	Ruamviboonsuk P	2017-07-13	J Hum Genet	www.ncbi.nlm.nih.gov/pubmed/28703135	Genome-wide association study of neovascular age-related macular degeneration in the Thai population.	Neovascular age-related macular degeneration	377 Thai ancestry cases, 1,074 Thai ancestry controls	222 Thai ancestry cases, 623 Thai ancestry controls	10q26.13	HTRA1	HTRA1			ENSG00000166033	NA	NA	rs11200638-A	rs11200638	0	11200638	non_coding_transcript_exon_variant	0	0.36	5E-17	16.301029995664		2.12	[1.79-2.51]	Illumina [958497]
5	rs3763764	10	124220544	rs11200638	2008-06-16	17053108	Dewan A	2006-10-19	Science	www.ncbi.nlm.nih.gov/pubmed/17053108	HTRA1 promoter polymorphism in wet age-related macular degeneration.	Age-related macular degeneration (wet)	96 South East Asian ancestry cases, 130 South East Asian ancestry controls	NA	10q26.13	HTRA1	HTRA1			ENSG00000166033	NA	NA	rs11200638-A	rs11200638	0	11200638	non_coding_transcript_exon_variant	0	NR	8E-12	11.0969100130081		1.6	[0.71-3.61]	Affymetrix [97824]
5	rs3763764	10	124226630	rs2284665	2018-03-12	29346644	Yan Q	2018-01-15	Hum Mol Genet	www.ncbi.nlm.nih.gov/pubmed/29346644	Genome-wide Analysis of Disease Progression in Age-related Macular Degeneration.	Disease progression in age-related macular degeneration	1,105 progressed eyes and 3,912 non-progressed eyes from 2,721 European ancestry individuals	NA	10q26.13	HTRA1, ARMS2	HTRA1			ENSG00000166033	NA	NA	rs2284665-T	rs2284665	0	2284665	intron_variant	0	0.3	8E-43	42.0969100130081		2.06		Illumina [8974355] (imputed)
5	rs3763764	10	124226630	rs2284665	2017-09-29	28775256	Kawashima-Kumagai K	2017-08-03	Sci Rep	www.ncbi.nlm.nih.gov/pubmed/28775256	A genome-wide association study identified a novel genetic loci STON1-GTF2A1L/LHCGR/FSHR for bilaterality of neovascular age-related macular degeneration.	Laterality in neovascular age-related macular degeneration	803 Japanese ancestry unilateral cases, 321 Japanese ancestry bilateral cases	132 Japanese ancestry unilateral cases, 36 Japanese ancestry bilateral cases, 78 Asian ancestry unilateral cases, 24 Asian ancestry bilateral cases	10q26.13	HTRA1, ARMS2	HTRA1			ENSG00000166033	NA	NA	rs2284665-T	rs2284665	0	2284665	intron_variant	0	0.4	2E-9	8.69897000433602		1.72414	[1.45-2.04]	Illumina [581252]
5	rs3763764	10	124227624	rs60401382	2018-07-11	29531354	Malik R	2018-03-12	Nat Genet	www.ncbi.nlm.nih.gov/pubmed/29531354	Multiancestry genome-wide association study of 520,000 subjects identifies 32 loci associated with stroke and stroke subtypes.	Stroke	40,585 European ancestry cases, 406,111 European ancestry controls, 17,369 East Asian ancestry cases, 28,195 East Asian ancestry controls, 2,437 South Asian ancestry cases, 6,707 South Asian ancestry controls, 5,541 African American cases, 15,154 African American controls, 365 Asian ancestry cases, 333 Asian ancestry controls, 865 Latin American cases, 692 Latin American controls	NA	10q26.13	HTRA1	HTRA1			ENSG00000166033	NA	NA	rs60401382-C	rs60401382	0	60401382	intron_variant	0	0.7	7E-8	7.15490195998574		1.05	[1.03-1.07]	NR [~ 8000000] (imputed)
5	rs3763764	10	124227624	rs60401382	2022-10-05	36180795	Mishra A	2022-09-30	Nature	www.ncbi.nlm.nih.gov/pubmed/36180795	Stroke genetics informs drug discovery and risk prediction across ancestries.	Large artery stroke	213 African American cases, 20,030 African American controls, 1,735 East Asian ancestry cases, 237,242 East Asian ancestry controls, 6,399 European ancestry cases, 1,234,808 European ancestry controls, 167 Hispanic cases, 4,146 Hispanic controls, 705 South Asian ancestry cases, 7,672 South Asian ancestry controls	NA	10q26.13		HTRA1			ENSG00000166033	NA	NA	rs60401382-C	rs60401382	0	60401382	intron_variant	0	0.64	4E-8	7.39794000867204		1.08	[1.05-1.12]	Affymetrix, Illumina [5980001] (imputed)
5	rs3763764	10	124229203	rs11200643	2021-12-14	34594039	Sakaue S	2021-09-30	Nat Genet	www.ncbi.nlm.nih.gov/pubmed/34594039	A cross-population atlas of genetic associations for 220 human phenotypes.	Height	165,056 East Asian ancestry individuals	NA	10q26.13		HTRA1			ENSG00000166033	NA	NA	rs11200643-T	rs11200643	0	11200643	intron_variant	0	0.446036	3E-11	10.5228787452803		0.0134931	[0.0095-0.0175] unit increase	Illumina [13479295] (imputed)
5	rs3763764	10	124234037	rs2142308	2019-02-08	30595370	Kichaev G	2018-12-27	Am J Hum Genet	www.ncbi.nlm.nih.gov/pubmed/30595370	Leveraging Polygenic Functional Enrichment to Improve GWAS Power.	Lung function (FEV1/FVC)	approximately 370,000 European ancestry individuals	NA	10q26.13		HTRA1			ENSG00000166033	NA	NA	rs2142308-?	rs2142308	0	2142308	intron_variant	0	NR	4E-15	14.397940008672		NA		NR [~ 8900000] (imputed)
6	rs12314392	12	109871179	rs7308864	2020-07-21	32203549	Richardson TG	2020-03-23	PLoS Med	www.ncbi.nlm.nih.gov/pubmed/32203549	Evaluating the relationship between circulating lipoprotein lipids and apolipoproteins with risk of coronary heart disease: A multivariable Mendelian randomisation analysis.	HDL cholesterol levels	403,943 European ancestry individuals	NA	12q24.11	MYO1H	MYO1H			ENSG00000174527	NA	NA	rs7308864-A	rs7308864	0	7308864	intron_variant	0	0.475744	1E-35	35		0.0237446	[0.02-0.027] unit decrease	Affymetrix [NR] (imputed)
6	rs12314392	12	109871179	rs7308864	2022-04-27	35213538	Richardson TG	2022-02-25	PLoS Biol	www.ncbi.nlm.nih.gov/pubmed/35213538	Characterising metabolomic signatures of lipid-modifying therapies through drug target mendelian randomisation.	Total lipid levels in HDL	115,082 European ancestry individuals	NA	12q24.11		MYO1H			ENSG00000174527	NA	NA	rs7308864-A	rs7308864	0	7308864	intron_variant	0	0.476708	7E-17	16.1549019599857		0.0308979	[0.024-0.038] unit decrease	NR [11722792] (imputed)
6	rs12314392	12	109871179	rs7308864	2022-04-27	35213538	Richardson TG	2022-02-25	PLoS Biol	www.ncbi.nlm.nih.gov/pubmed/35213538	Characterising metabolomic signatures of lipid-modifying therapies through drug target mendelian randomisation.	Free cholesterol levels in large HDL	115,082 European ancestry individuals	NA	12q24.11		MYO1H			ENSG00000174527	NA	NA	rs7308864-A	rs7308864	0	7308864	intron_variant	0	0.476708	5E-12	11.301029995664		0.0249983	[0.018-0.032] unit decrease	NR [11722792] (imputed)
6	rs12314392	12	109871179	rs7308864	2022-04-27	35213538	Richardson TG	2022-02-25	PLoS Biol	www.ncbi.nlm.nih.gov/pubmed/35213538	Characterising metabolomic signatures of lipid-modifying therapies through drug target mendelian randomisation.	Free cholesterol levels in HDL	115,082 European ancestry individuals	NA	12q24.11		MYO1H			ENSG00000174527	NA	NA	rs7308864-A	rs7308864	0	7308864	intron_variant	0	0.476708	1E-15	15		0.0293081	[0.022-0.036] unit decrease	NR [11722792] (imputed)
6	rs12314392	12	109871179	rs7308864	2022-04-27	35213538	Richardson TG	2022-02-25	PLoS Biol	www.ncbi.nlm.nih.gov/pubmed/35213538	Characterising metabolomic signatures of lipid-modifying therapies through drug target mendelian randomisation.	Average diameter for HDL particles	115,082 European ancestry individuals	NA	12q24.11		MYO1H			ENSG00000174527	NA	NA	rs7308864-A	rs7308864	0	7308864	intron_variant	0	0.476708	3E-12	11.5228787452803		0.0254318	[0.018-0.033] unit decrease	NR [11722792] (imputed)
6	rs12314392	12	109871179	rs7308864	2022-04-27	35213538	Richardson TG	2022-02-25	PLoS Biol	www.ncbi.nlm.nih.gov/pubmed/35213538	Characterising metabolomic signatures of lipid-modifying therapies through drug target mendelian randomisation.	Concentration of very large HDL particles	115,082 European ancestry individuals	NA	12q24.11		MYO1H			ENSG00000174527	NA	NA	rs7308864-A	rs7308864	0	7308864	intron_variant	0	0.476708	2E-8	7.69897000433602		0.021027	[0.014-0.028] unit decrease	NR [11722792] (imputed)
6	rs12314392	12	109871179	rs7308864	2022-04-27	35213538	Richardson TG	2022-02-25	PLoS Biol	www.ncbi.nlm.nih.gov/pubmed/35213538	Characterising metabolomic signatures of lipid-modifying therapies through drug target mendelian randomisation.	Free cholesterol to total lipids ratio in very large HDL	115,056 European ancestry individuals	NA	12q24.11		MYO1H			ENSG00000174527	NA	NA	rs7308864-A	rs7308864	0	7308864	intron_variant	0	0.47672	2E-10	9.69897000433602		0.0232205	[0.016-0.03] unit increase	NR [11722792] (imputed)
6	rs12314392	12	109871179	rs7308864	2022-04-27	35213538	Richardson TG	2022-02-25	PLoS Biol	www.ncbi.nlm.nih.gov/pubmed/35213538	Characterising metabolomic signatures of lipid-modifying therapies through drug target mendelian randomisation.	Phospholipid levels in large HDL	115,082 European ancestry individuals	NA	12q24.11		MYO1H			ENSG00000174527	NA	NA	rs7308864-A	rs7308864	0	7308864	intron_variant	0	0.476708	4E-14	13.397940008672		0.0273759	[0.02-0.034] unit decrease	NR [11722792] (imputed)
6	rs12314392	12	109873227	rs6606717	2022-04-27	35213538	Richardson TG	2022-02-25	PLoS Biol	www.ncbi.nlm.nih.gov/pubmed/35213538	Characterising metabolomic signatures of lipid-modifying therapies through drug target mendelian randomisation.	Concentration of HDL particles	115,082 European ancestry individuals	NA	12q24.11		MYO1H			ENSG00000174527	NA	NA	rs6606717-A	rs6606717	0	6606717	intron_variant	0	0.476835	1E-11	11		0.0263466	[0.019-0.034] unit decrease	NR [11722792] (imputed)
6	rs12314392	12	109873227	rs6606717	2022-04-27	35213538	Richardson TG	2022-02-25	PLoS Biol	www.ncbi.nlm.nih.gov/pubmed/35213538	Characterising metabolomic signatures of lipid-modifying therapies through drug target mendelian randomisation.	Total cholines levels	115,006 European ancestry individuals	NA	12q24.11		MYO1H			ENSG00000174527	NA	NA	rs6606717-A	rs6606717	0	6606717	intron_variant	0	0.476837	7E-13	12.1549019599857		0.0278082	[0.02-0.035] unit decrease	NR [11722792] (imputed)
6	rs12314392	12	109873227	rs6606717	2022-04-27	35213538	Richardson TG	2022-02-25	PLoS Biol	www.ncbi.nlm.nih.gov/pubmed/35213538	Characterising metabolomic signatures of lipid-modifying therapies through drug target mendelian randomisation.	Phospholipid levels in HDL	115,082 European ancestry individuals	NA	12q24.11		MYO1H			ENSG00000174527	NA	NA	rs6606717-A	rs6606717	0	6606717	intron_variant	0	0.476835	5E-18	17.301029995664		0.0321836	[0.025-0.039] unit decrease	NR [11722792] (imputed)
6	rs12314392	12	109873227	rs6606717	2022-04-27	35213538	Richardson TG	2022-02-25	PLoS Biol	www.ncbi.nlm.nih.gov/pubmed/35213538	Characterising metabolomic signatures of lipid-modifying therapies through drug target mendelian randomisation.	Apolipoprotein A1 levels	115,082 European ancestry individuals	NA	12q24.11		MYO1H			ENSG00000174527	NA	NA	rs6606717-A	rs6606717	0	6606717	intron_variant	0	0.476835	1E-15	15		0.0302961	[0.023-0.038] unit decrease	NR [11722792] (imputed)
6	rs12314392	12	109873227	rs6606717	2022-04-27	35213538	Richardson TG	2022-02-25	PLoS Biol	www.ncbi.nlm.nih.gov/pubmed/35213538	Characterising metabolomic signatures of lipid-modifying therapies through drug target mendelian randomisation.	Free cholesterol levels in medium HDL	115,082 European ancestry individuals	NA	12q24.11		MYO1H			ENSG00000174527	NA	NA	rs6606717-A	rs6606717	0	6606717	intron_variant	0	0.476835	2E-15	14.698970004336		0.0298977	[0.023-0.037] unit decrease	NR [11722792] (imputed)
6	rs12314392	12	109873227	rs6606717	2022-04-27	35213538	Richardson TG	2022-02-25	PLoS Biol	www.ncbi.nlm.nih.gov/pubmed/35213538	Characterising metabolomic signatures of lipid-modifying therapies through drug target mendelian randomisation.	Total phospholipid levels in lipoprotein particles	115,082 European ancestry individuals	NA	12q24.11		MYO1H			ENSG00000174527	NA	NA	rs6606717-A	rs6606717	0	6606717	intron_variant	0	0.476835	8E-12	11.0969100130081		0.0268383	[0.019-0.035] unit decrease	NR [11722792] (imputed)
6	rs12314392	12	109873227	rs6606717	2022-04-27	35213538	Richardson TG	2022-02-25	PLoS Biol	www.ncbi.nlm.nih.gov/pubmed/35213538	Characterising metabolomic signatures of lipid-modifying therapies through drug target mendelian randomisation.	Total concentration of lipoprotein particles	115,082 European ancestry individuals	NA	12q24.11		MYO1H			ENSG00000174527	NA	NA	rs6606717-A	rs6606717	0	6606717	intron_variant	0	0.476835	4E-11	10.397940008672		0.0256865	[0.018-0.033] unit decrease	NR [11722792] (imputed)
6	rs12314392	12	109873227	rs6606717	2022-04-27	35213538	Richardson TG	2022-02-25	PLoS Biol	www.ncbi.nlm.nih.gov/pubmed/35213538	Characterising metabolomic signatures of lipid-modifying therapies through drug target mendelian randomisation.	Cholesterol levels in medium HDL	115,082 European ancestry individuals	NA	12q24.11		MYO1H			ENSG00000174527	NA	NA	rs6606717-A	rs6606717	0	6606717	intron_variant	0	0.476835	2E-12	11.698970004336		0.0268047	[0.019-0.034] unit decrease	NR [11722792] (imputed)
6	rs12314392	12	109873227	rs6606717	2022-04-27	35213538	Richardson TG	2022-02-25	PLoS Biol	www.ncbi.nlm.nih.gov/pubmed/35213538	Characterising metabolomic signatures of lipid-modifying therapies through drug target mendelian randomisation.	Phospholipid levels in medium HDL	115,082 European ancestry individuals	NA	12q24.11		MYO1H			ENSG00000174527	NA	NA	rs6606717-A	rs6606717	0	6606717	intron_variant	0	0.476835	1E-16	16		0.0318198	[0.024-0.039] unit decrease	NR [11722792] (imputed)
6	rs12314392	12	109873227	rs6606717	2022-04-27	35213538	Richardson TG	2022-02-25	PLoS Biol	www.ncbi.nlm.nih.gov/pubmed/35213538	Characterising metabolomic signatures of lipid-modifying therapies through drug target mendelian randomisation.	Total lipid levels in medium HDL	115,082 European ancestry individuals	NA	12q24.11		MYO1H			ENSG00000174527	NA	NA	rs6606717-A	rs6606717	0	6606717	intron_variant	0	0.476835	1E-15	15		0.0306138	[0.023-0.038] unit decrease	NR [11722792] (imputed)
6	rs12314392	12	109873227	rs6606717	2022-04-27	35213538	Richardson TG	2022-02-25	PLoS Biol	www.ncbi.nlm.nih.gov/pubmed/35213538	Characterising metabolomic signatures of lipid-modifying therapies through drug target mendelian randomisation.	Concentration of medium HDL particles	115,082 European ancestry individuals	NA	12q24.11		MYO1H			ENSG00000174527	NA	NA	rs6606717-A	rs6606717	0	6606717	intron_variant	0	0.476835	6E-15	14.2218487496164		0.0296722	[0.022-0.037] unit decrease	NR [11722792] (imputed)
6	rs12314392	12	109873227	rs6606717	2022-04-27	35213538	Richardson TG	2022-02-25	PLoS Biol	www.ncbi.nlm.nih.gov/pubmed/35213538	Characterising metabolomic signatures of lipid-modifying therapies through drug target mendelian randomisation.	Phosphoglycerides levels	115,006 European ancestry individuals	NA	12q24.11		MYO1H			ENSG00000174527	NA	NA	rs6606717-A	rs6606717	0	6606717	intron_variant	0	0.476837	8E-14	13.0969100130081		0.0291106	[0.021-0.037] unit decrease	NR [11722792] (imputed)
6	rs12314392	12	109873227	rs6606717	2022-04-27	35213538	Richardson TG	2022-02-25	PLoS Biol	www.ncbi.nlm.nih.gov/pubmed/35213538	Characterising metabolomic signatures of lipid-modifying therapies through drug target mendelian randomisation.	Phosphatidylcholine levels	115,006 European ancestry individuals	NA	12q24.11		MYO1H			ENSG00000174527	NA	NA	rs6606717-A	rs6606717	0	6606717	intron_variant	0	0.476837	5E-14	13.301029995664		0.0290006	[0.021-0.037] unit decrease	NR [11722792] (imputed)
6	rs12314392	12	109873227	rs6606717	2022-04-27	35213538	Richardson TG	2022-02-25	PLoS Biol	www.ncbi.nlm.nih.gov/pubmed/35213538	Characterising metabolomic signatures of lipid-modifying therapies through drug target mendelian randomisation.	Phospholipids to total lipids ratio in small HDL	115,082 European ancestry individuals	NA	12q24.11		MYO1H			ENSG00000174527	NA	NA	rs6606717-A	rs6606717	0	6606717	intron_variant	0	0.476835	3E-12	11.5228787452803		0.0277942	[0.02-0.036] unit decrease	NR [11722792] (imputed)
6	rs12314392	12	109875934	rs10850139	2021-03-30	32778093	He B	2020-08-10	BMC Biol	www.ncbi.nlm.nih.gov/pubmed/32778093	Genome-wide pQTL analysis of protein expression regulatory networks in the human liver.	Protein quantitative trait loci (liver)	172 European ancestry individuals, 29 Black individuals, 86 individuals	NA	12q24.11	NR	MYO1H			ENSG00000174527	NA	NA	rs10850139-C	rs10850139	0	10850139	intron_variant	0	0.4303	1E-13	13	(MMAB)	0.01976	NR unit decrease	Illumina [1671387] (imputed)
6	rs12314392	12	109878115	rs7973253	2019-01-22	29500382	Nagel M	2018-03-02	Nat Commun	www.ncbi.nlm.nih.gov/pubmed/29500382	Item-level analyses reveal genetic heterogeneity in neuroticism.	Irritable mood	366,726 European ancestry individuals	NA	12q24.11	FOXN4	MYO1H			ENSG00000174527	NA	NA	rs7973253-A	rs7973253	0	7973253	intron_variant	0	0.369666	1E-9	9		6.08	z score decrease	NR [~ 10847151] (imputed)
6	rs12314392	12	109878115	rs7973253	2019-02-08	30595370	Kichaev G	2018-12-27	Am J Hum Genet	www.ncbi.nlm.nih.gov/pubmed/30595370	Leveraging Polygenic Functional Enrichment to Improve GWAS Power.	Menarche (age at onset)	approximately 242,000 European ancestry individuals	NA	12q24.11		MYO1H			ENSG00000174527	NA	NA	rs7973253-?	rs7973253	0	7973253	intron_variant	0	NR	4E-8	7.39794000867204		NA		NR [~ 8900000] (imputed)
6	rs12314392	12	109878115	rs7973253	2022-04-27	35213538	Richardson TG	2022-02-25	PLoS Biol	www.ncbi.nlm.nih.gov/pubmed/35213538	Characterising metabolomic signatures of lipid-modifying therapies through drug target mendelian randomisation.	Monounsaturated fatty acid levels	115,006 European ancestry individuals	NA	12q24.11		MYO1H			ENSG00000174527	NA	NA	rs7973253-A	rs7973253	0	7973253	intron_variant	0	0.632738	6E-10	9.22184874961636		0.0262014	[0.018-0.034] unit decrease	NR [11722792] (imputed)
6	rs12314392	12	109895168	rs2338104	2008-09-16	18193043	Willer CJ	2008-01-13	Nat Genet	www.ncbi.nlm.nih.gov/pubmed/18193043	Newly identified loci that influence lipid concentrations and risk of coronary artery disease.	HDL cholesterol	8,656 European ancestry individuals	11,437 European ancestry individuals	12q24.11	MVK, MMAB	KCTD10			ENSG00000110906	NA	NA	rs2338104-G	rs2338104	0	2338104	non_coding_transcript_exon_variant	0	0.45	3E-8	7.52287874528034		0.48	[NR] mg/dl increase	Affymetrix, Illumina [~ 2261000] (imputed)
6	rs12314392	12	109895168	rs2338104	2009-01-12	19060906	Kathiresan S	2008-12-07	Nat Genet	www.ncbi.nlm.nih.gov/pubmed/19060906	Common variants at 30 loci contribute to polygenic dyslipidemia.	HDL cholesterol	19,840 European ancestry individuals	Up to 20,623 European ancestry individuals	12q24.11	MVK, MMAB	KCTD10			ENSG00000110906	NA	NA	rs2338104-C	rs2338104	0	2338104	non_coding_transcript_exon_variant	0	0.45	1E-10	10		0.07	[0.03-0.11] s.d. decrease	Affymetrix, Illumina [~ 2600000] (imputed)
6	rs12314392	12	109895168	rs2338104	2019-07-01	31217584	Wojcik GL	2019-06-19	Nature	www.ncbi.nlm.nih.gov/pubmed/31217584	Genetic analyses of diverse populations improves discovery for complex traits.	High density lipoprotein cholesterol levels	10,085 African American individuals, 17,751 Hispanic/Latino individuals, 2,378 Asian ancestry individuals, 1,912 Native Hawaiian ancestry individuals, 604 Native American ancestry individuals, 333 individuals	NA	12q24.11	NR	KCTD10			ENSG00000110906	NA	NA	rs2338104-?	rs2338104	0	2338104	non_coding_transcript_exon_variant	0	NR	5E-9	8.30102999566398		0.673234	[0.45-0.9] unit increase	Illumina [31978362] (imputed)
6	rs12314392	12	109895168	rs2338104	2022-11-17	34887591	Graham SE	2021-12-09	Nature	www.ncbi.nlm.nih.gov/pubmed/34887591	The power of genetic diversity in genome-wide association studies of lipids.	High density lipoprotein cholesterol levels	1,320,016 European ancestry individuals	NA	12q24.11		KCTD10			ENSG00000110906	NA	NA	rs2338104-G	rs2338104	0	2338104	non_coding_transcript_exon_variant	0	0.528014	2E-55	54.698970004336		0.0283678	[0.026-0.031] unit increase	NR [52000000] (imputed)
6	rs12314392	12	109896165	rs7313797	2019-01-22	29500382	Nagel M	2018-03-02	Nat Commun	www.ncbi.nlm.nih.gov/pubmed/29500382	Item-level analyses reveal genetic heterogeneity in neuroticism.	Feeling hurt	372,047 European ancestry individuals	NA	12q24.11	NR	KCTD10			ENSG00000110906	NA	NA	rs7313797-T	rs7313797	0	7313797	5_prime_UTR_variant	0	0.445183	2E-9	8.69897000433602		5.99	z score decrease	NR [10847151] (imputed)
6	rs12314392	12	109896165	rs7313797	2021-03-30	32778093	He B	2020-08-10	BMC Biol	www.ncbi.nlm.nih.gov/pubmed/32778093	Genome-wide pQTL analysis of protein expression regulatory networks in the human liver.	Protein quantitative trait loci (liver)	172 European ancestry individuals, 29 Black individuals, 86 individuals	NA	12q24.11	NR	KCTD10			ENSG00000110906	NA	NA	rs7313797-T	rs7313797	0	7313797	5_prime_UTR_variant	0	0.4983	2E-16	15.698970004336	(MMAB)	0.02193	NR unit increase	Illumina [1671387] (imputed)
6	rs12314392	12	109898732	rs1558804	2018-10-31	29942085	Nagel M	2018-06-25	Nat Genet	www.ncbi.nlm.nih.gov/pubmed/29942085	Meta-analysis of genome-wide association studies for neuroticism in 449,484 individuals identifies novel genetic loci and pathways.	Neuroticism	449,484 European ancestry individuals	NA	12q24.11	NR	KCTD10			ENSG00000110906	NA	NA	rs1558804-A	rs1558804	0	1558804	intron_variant	0	NR	7E-14	13.1549019599857		7.489	z score decrease	Affymetrix [10847151] (imputed)
6	rs12314392	12	109898732	rs1558804	2019-03-18	30643256	Baselmans BML	2019-01-14	Nat Genet	www.ncbi.nlm.nih.gov/pubmed/30643256	Multivariate genome-wide analyses of the well-being spectrum.	Life satisfaction	80,852 European ancestry individuals	NA	12q24.11	NR	KCTD10			ENSG00000110906	NA	NA	rs1558804-G	rs1558804	0	1558804	intron_variant	0	0.451036247292579	1E-8	8		0.00729971	[0.0048-0.0098] unit increase	NR [NR]
6	rs12314392	12	109898732	rs1558804	2022-08-24	35661827	Praveen K	2022-06-03	Commun Biol	www.ncbi.nlm.nih.gov/pubmed/35661827	Population-scale analysis of common and rare genetic variation associated with hearing loss in adults.	Hearing loss	125,749 European ancestry cases, 469,497 European ancestry controls	NA	12q24.11		KCTD10			ENSG00000110906	NA	NA	rs1558804-?	rs1558804	0	1558804	intron_variant	0	NR	4E-11	10.397940008672		1.033	[1.023-1.044]	Affymetrix, Illumina [15881489] (imputed)
6	rs12314392	12	109904318	rs918106	2022-04-27	35213538	Richardson TG	2022-02-25	PLoS Biol	www.ncbi.nlm.nih.gov/pubmed/35213538	Characterising metabolomic signatures of lipid-modifying therapies through drug target mendelian randomisation.	Triglyceride levels in large HDL	115,082 European ancestry individuals	NA	12q24.11		KCTD10			ENSG00000110906	NA	NA	rs918106-C	rs918106	0	918106	intron_variant	0	0.476747	3E-13	12.5228787452803		0.0287095	[0.021-0.036] unit decrease	NR [11722792] (imputed)
6	rs12314392	12	109904318	rs918106	2022-04-27	35213538	Richardson TG	2022-02-25	PLoS Biol	www.ncbi.nlm.nih.gov/pubmed/35213538	Characterising metabolomic signatures of lipid-modifying therapies through drug target mendelian randomisation.	Cholesteryl esters to total lipids ratio in small HDL	115,082 European ancestry individuals	NA	12q24.11		KCTD10			ENSG00000110906	NA	NA	rs918106-C	rs918106	0	918106	intron_variant	0	0.476747	1E-8	8		0.0228637	[0.015-0.031] unit increase	NR [11722792] (imputed)
6	rs12314392	12	109904318	rs918106	2021-12-14	34594039	Sakaue S	2021-09-30	Nat Genet	www.ncbi.nlm.nih.gov/pubmed/34594039	A cross-population atlas of genetic associations for 220 human phenotypes.	Monocyte count	349,856 European ancestry individuals, 95,119 East Asian ancestry individuals	NA	12q24.11		KCTD10			ENSG00000110906	NA	NA	rs918106-T	rs918106	0	918106	intron_variant	0	NR	2E-16	15.698970004336		0.0172	[0.013-0.021] unit increase	Affymetrix, Illumina [20531031] (imputed)
6	rs12314392	12	109905368	rs6606725	2020-09-21	32888493	Chen MH	2020-09-01	Cell	www.ncbi.nlm.nih.gov/pubmed/32888493	Trans-ethnic and Ancestry-Specific Blood-Cell Genetics in 746,667 Individuals from 5 Global Populations.	Red cell distribution width	563,352 African American or Afro-Caribbean, African ancestry, European ancestry, East Asian ancestry, Hispanic or Latin American and South Asian ancestry individuals	NA	12q24.11	NR	KCTD10			ENSG00000110906	NA	NA	rs6606725-C	rs6606725	0	6606725	intron_variant	0	0.552148	1E-15	15		NA		Affymetrix, Illumina [22063850] (imputed)
6	rs12314392	12	109905368	rs6606725	2020-09-21	32888493	Chen MH	2020-09-01	Cell	www.ncbi.nlm.nih.gov/pubmed/32888493	Trans-ethnic and Ancestry-Specific Blood-Cell Genetics in 746,667 Individuals from 5 Global Populations.	Red cell distribution width	531,774 European ancestry individuals	NA	12q24.11	NR	KCTD10			ENSG00000110906	NA	NA	rs6606725-C	rs6606725	0	6606725	intron_variant	0	0.557127	4E-18	17.397940008672		0.016425	[0.013-0.02] SD unit decrease	Affymetrix, Illumina [49860007] (imputed)
6	rs12314392	12	109905368	rs6606725	2022-04-27	35213538	Richardson TG	2022-02-25	PLoS Biol	www.ncbi.nlm.nih.gov/pubmed/35213538	Characterising metabolomic signatures of lipid-modifying therapies through drug target mendelian randomisation.	Triglyceride levels in HDL	115,082 European ancestry individuals	NA	12q24.11		KCTD10			ENSG00000110906	NA	NA	rs6606725-C	rs6606725	0	6606725	intron_variant	0	0.56027	4E-8	7.39794000867204		0.0223716	[0.014-0.03] unit decrease	NR [11722792] (imputed)
6	rs12314392	12	109905368	rs6606725	2022-04-27	35213538	Richardson TG	2022-02-25	PLoS Biol	www.ncbi.nlm.nih.gov/pubmed/35213538	Characterising metabolomic signatures of lipid-modifying therapies through drug target mendelian randomisation.	Cholesteryl esters to total lipids ratio in very large VLDL	114,160 European ancestry individuals	NA	12q24.11		KCTD10			ENSG00000110906	NA	NA	rs6606725-C	rs6606725	0	6606725	intron_variant	0	0.560248	3E-8	7.52287874528034		0.0220875	[0.014-0.03] unit increase	NR [11722792] (imputed)
6	rs12314392	12	109905368	rs6606725	2022-04-27	35213538	Richardson TG	2022-02-25	PLoS Biol	www.ncbi.nlm.nih.gov/pubmed/35213538	Characterising metabolomic signatures of lipid-modifying therapies through drug target mendelian randomisation.	Triglyceride levels in medium HDL	115,082 European ancestry individuals	NA	12q24.11		KCTD10			ENSG00000110906	NA	NA	rs6606725-C	rs6606725	0	6606725	intron_variant	0	0.56027	4E-8	7.39794000867204		0.0224877	[0.014-0.03] unit decrease	NR [11722792] (imputed)
6	rs12314392	12	109909011	rs2058804	2019-03-12	30670697	Kilpelainen TO	2019-01-22	Nat Commun	www.ncbi.nlm.nih.gov/pubmed/30670697	Multi-ancestry study of blood lipid levels identifies four loci interacting with physical activity.	HDL cholesterol x physical activity interaction (2df test)	7,395 African American inactive individuals, 13,092 African American active individuals, 2,753 Asian ancestry inactive individuals, 3,650 Asian ancestry active individuals, 22,963 European ancestry inactive individuals, 61,939 European ancestry active individuals, 2,829 Hispanic or Latin American inactive individuals, 6,358 Hispanic or Latin American active individuals	1,886 African American inactive individuals, 1,892 African American active individuals, 1,217 South African Black ancestry inactive individuals, 389 South African Black ancestry active individuals, 2,494 East Asian ancestry inactive individuals, 1,947 East Asian ancestry active individuals, 724 South Asian ancestry inactive individuals, 1,425 South Asian ancestry active individuals, 41,042 Europe…	12q24.11	NR	KCTD10			ENSG00000110906	NA	NA	rs2058804-A	rs2058804	0	2058804	missense_variant	0	0.4548	2E-19	18.698970004336		NA		Affymetrix, Illumina [at least 2500000] (imputed)
6	rs12314392	12	109909011	rs2058804	2018-07-28	29403010	Kanai M	2018-02-05	Nat Genet	www.ncbi.nlm.nih.gov/pubmed/29403010	Genetic analysis of quantitative traits in the Japanese population links cell types to complex human diseases.	High density lipoprotein cholesterol levels	70,657 Japanese ancestry individuals	NA	12q24.11	NR	KCTD10			ENSG00000110906	NA	NA	rs2058804-?	rs2058804	0	2058804	missense_variant	0	NR	8E-10	9.09691001300806	(conditional on round 2)	0.0352298	[0.024-0.046] unit increase novel	Illumina [6108953] (imputed)
6	rs12314392	12	109920071	rs1543896	2021-03-30	32778093	He B	2020-08-10	BMC Biol	www.ncbi.nlm.nih.gov/pubmed/32778093	Genome-wide pQTL analysis of protein expression regulatory networks in the human liver.	Protein quantitative trait loci (liver)	172 European ancestry individuals, 29 Black individuals, 86 individuals	NA	12q24.11	NR	UBE3B			ENSG00000151148	NA	NA	rs1543896-G	rs1543896	0	1543896	intron_variant	0	0.4268	3E-11	10.5228787452803	(MMAB)	0.01822	NR unit increase	Illumina [1671387] (imputed)
6	rs12314392	12	109920071	rs1543896	2022-08-04	35505052	Fan CC	2022-05-03	Nat Commun	www.ncbi.nlm.nih.gov/pubmed/35505052	Multivariate genome-wide association study on tissue-sensitive diffusion metrics highlights pathways that shape the human brain.	Whole brain restricted isotropic diffusion (multivariate analysis)	23,543 European ancestry individuals	11,555 European ancestry individuals, 3,030 non-European ancestry individuals	12q24.11		UBE3B			ENSG00000151148	NA	NA	rs1543896-?	rs1543896	0	1543896	intron_variant	0	NR	1E-10	10	(EA)	NA		NR [NR] (imputed)
6	rs12314392	12	109920071	rs1543896	2022-11-17	34887591	Graham SE	2021-12-09	Nature	www.ncbi.nlm.nih.gov/pubmed/34887591	The power of genetic diversity in genome-wide association studies of lipids.	High density lipoprotein cholesterol levels	40,963 South Asian ancestry individuals, 48,057 Hispanic individuals, 99,432 Admixed African or African ancestry individuals, 146,492 East Asian ancestry individuals, 1,320,016 European ancestry individuals	NA	12q24.11		UBE3B			ENSG00000151148	NA	NA	rs1543896-?	rs1543896	0	1543896	intron_variant	0	NR	3E-102	101.52287874528		NA		NR [52000000] (imputed)
6	rs12314392	12	109937534	rs7298565	2020-09-21	32888493	Chen MH	2020-09-01	Cell	www.ncbi.nlm.nih.gov/pubmed/32888493	Trans-ethnic and Ancestry-Specific Blood-Cell Genetics in 746,667 Individuals from 5 Global Populations.	Monocyte count	639,696 African American or Afro-Caribbean, African ancestry, European ancestry, East Asian ancestry, Hispanic or Latin American and South Asian ancestry individuals	NA	12q24.11	NR	UBE3B			ENSG00000151148	NA	NA	rs7298565-A	rs7298565	0	7298565	missense_variant	0	0.495029	8E-20	19.0969100130081		NA		Affymetrix, Illumina [23467995] (imputed)
6	rs12314392	12	109937534	rs7298565	2020-09-21	32888493	Chen MH	2020-09-01	Cell	www.ncbi.nlm.nih.gov/pubmed/32888493	Trans-ethnic and Ancestry-Specific Blood-Cell Genetics in 746,667 Individuals from 5 Global Populations.	Monocyte count	521,594 European ancestry individuals	NA	12q24.11	NR	UBE3B			ENSG00000151148	NA	NA	rs7298565-A	rs7298565	0	7298565	missense_variant	0	0.525258	2E-17	16.698970004336		0.015866	[0.012-0.02] SD unit increase	Affymetrix, Illumina [50262088] (imputed)
6	rs12314392	12	109937534	rs7298565	2020-10-30	31566214	Kulminski AM	2019-09-30	J Gerontol A Biol Sci Med Sci	www.ncbi.nlm.nih.gov/pubmed/31566214	Quantitative and qualitative role of antagonistic heterogeneity in genetics of blood lipids.	Total cholesterol levels	29,902 European ancestry individuals	NA	12q24.11		UBE3B			ENSG00000151148	NA	NA	rs7298565-G	rs7298565	0	7298565	missense_variant	0	0.46	1E-7	7		1.61	[1.02-2.20] unit decrease	Affymetrix, Illumina [up to 2500000] (imputed)
6	rs12314392	12	109939641	rs2241212	2021-03-22	33339817	Nielsen JB	2020-12-18	Nat Commun	www.ncbi.nlm.nih.gov/pubmed/33339817	Loss-of-function genomic variants highlight potential therapeutic targets for cardiovascular disease.	Total cholesterol levels	76,081 European ancestry individuals, 127,395 Japanese ancestry individuals	NA	12q24.11	UBE3B	UBE3B			ENSG00000151148	NA	NA	rs2241212-?	rs2241212	0	2241212	intron_variant	0		2E-11	10.698970004336		0.0264	[0.019-0.034] unit decrease	Illumina [31500000] (imputed)
6	rs12314392	12	109939641	rs2241212	2018-11-26	30275531	Klarin D	2018-10-01	Nat Genet	www.ncbi.nlm.nih.gov/pubmed/30275531	Genetics of blood lipids among ~300,000 multi-ethnic participants of the Million Veteran Program.	Total cholesterol levels	215,551 European ancestry individuals, 57,332 African American individuals, 24,743 Hispanic individuals	Up to 319,677 individuals	12q24.11	UBE3B	UBE3B			ENSG00000151148	NA	NA	rs2241212-A	rs2241212	0	2241212	intron_variant	0	0.5581	2E-8	7.69897000433602		0.0152	[0.0099-0.0205] mg?dl-1 increase	Affymetrix [up to 31400000] (imputed)
6	rs12314392	12	109950144	rs2241210	2019-09-19	30926973	Bentley AR	2019-03-29	Nat Genet	www.ncbi.nlm.nih.gov/pubmed/30926973	Multi-ancestry genome-wide gene-smoking interaction study of 387,272 individuals identifies new loci associated with serum lipids.	HDL cholesterol levels	up to 23,761 African ancestry individuals, 13,171 Asian ancestry individuals, up to 90,272 European ancestry individuals, 6,620 Hispanic individuals	NA	12q24.11		UBE3B			ENSG00000151148	NA	NA	rs2241210-A	rs2241210	0	2241210	intron_variant	0	0.4631	1E-11	11		0.0071	[0.0051-0.0091] unit decrease	Affymetrix, Illumina, Perlegen [NR] (imputed)
6	rs12314392	12	109950144	rs2241210	2017-06-26	28334899	Spracklen CN	2017-02-21	Hum Mol Genet	www.ncbi.nlm.nih.gov/pubmed/28334899	Association analyses of East Asian individuals and trans-ancestry analyses with European individuals reveal new loci associated with cholesterol and triglyceride levels.	HDL cholesterol levels	34,930 East Asian ancestry individuals, 187,167 European ancestry individuals	8,741 Chinese ancestry individuals	12q24.11	MVK	UBE3B			ENSG00000151148	NA	NA	rs2241210-A	rs2241210	0	2241210	intron_variant	0	0.447	8E-24	23.0969100130081	(Trans-ethnic initial)	0.0332	[0.026-0.04] unit decrease (EA Beta values)	Affymetrix, Illumina [~ 1900000] (imputed)
6	rs12314392	12	109950144	rs2241210	2022-11-17	36329257	Lee CJ	2022-11-03	Commun Biol	www.ncbi.nlm.nih.gov/pubmed/36329257	Phenome-wide analysis of Taiwan Biobank reveals novel glycemia-related loci and genetic risks for diabetes.	High density lipoprotein cholesterol levels	76,531 Taiwanese ancestry individuals	NA	12q24.11		UBE3B			ENSG00000151148	NA	NA	rs2241210-?	rs2241210	0	2241210	intron_variant	0	NR	1E-9	9		0.407278	unit increase	NR [5925277] (imputed)
6	rs12314392	12	109962795	rs2241208	2019-02-14	29507422	Hoffmann TJ	2018-03-05	Nat Genet	www.ncbi.nlm.nih.gov/pubmed/29507422	A large electronic-health-record-based genome-wide study of serum lipids.	High density lipoprotein cholesterol levels	76,627 European ancestry individuals, 7,795 Hispanic individuals, 6,855 East Asian ancestry individuals, 2,958 African American individuals, 439 South Asian ancestry individuals	NA	12q24.11	NR	UBE3B			ENSG00000151148	NA	NA	rs2241208-G	rs2241208	0	2241208	intron_variant	0	0.468	4E-9	8.39794000867204	(EA)	0.022	unit decrease	Affymetrix [at least 7091467] (imputed)
6	rs12314392	12	109962795	rs2241208	2019-02-14	29507422	Hoffmann TJ	2018-03-05	Nat Genet	www.ncbi.nlm.nih.gov/pubmed/29507422	A large electronic-health-record-based genome-wide study of serum lipids.	High density lipoprotein cholesterol levels	76,627 European ancestry individuals, 7,795 Hispanic individuals, 6,855 East Asian ancestry individuals, 2,958 African American individuals, 439 South Asian ancestry individuals	NA	12q24.11	NR	UBE3B			ENSG00000151148	NA	NA	rs2241208-G	rs2241208	0	2241208	intron_variant	0	NR	2E-14	13.698970004336		0.026	unit decrease	Affymetrix [at least 7091467] (imputed)
6	rs12314392	12	109962795	rs2241208	2016-07-08	25961943	Surakka I	2015-05-11	Nat Genet	www.ncbi.nlm.nih.gov/pubmed/25961943	The impact of low-frequency and rare variants on lipid levels.	HDL cholesterol	up to 62,166 European ancestry individuals	NA	12q24.11	MMAB, MVK	UBE3B			ENSG00000151148	NA	NA	rs2241208-C	rs2241208	0	2241208	intron_variant	0	0.51	9E-10	9.04575749056067		0.036	[0.024-0.048] mmol/l increase	Affymetrix, Illumina, Perlegen [up to 9657952] (imputed)
6	rs12314392	12	109962795	rs2241208	2019-02-14	29507422	Hoffmann TJ	2018-03-05	Nat Genet	www.ncbi.nlm.nih.gov/pubmed/29507422	A large electronic-health-record-based genome-wide study of serum lipids.	Total cholesterol levels	76,627 European ancestry individuals, 7,795 Hispanic individuals, 6,855 East Asian ancestry individuals, 2,958 African American individuals, 439 South Asian ancestry individuals	NA	12q24.11	NR	UBE3B			ENSG00000151148	NA	NA	rs2241208-G	rs2241208	0	2241208	intron_variant	0	0.468	2E-7	6.69897000433602	(EA)	0.024	unit decrease	Affymetrix [at least 7091467] (imputed)
6	rs12314392	12	109962795	rs2241208	2019-02-14	29507422	Hoffmann TJ	2018-03-05	Nat Genet	www.ncbi.nlm.nih.gov/pubmed/29507422	A large electronic-health-record-based genome-wide study of serum lipids.	Total cholesterol levels	76,627 European ancestry individuals, 7,795 Hispanic individuals, 6,855 East Asian ancestry individuals, 2,958 African American individuals, 439 South Asian ancestry individuals	NA	12q24.11	NR	UBE3B			ENSG00000151148	NA	NA	rs2241208-G	rs2241208	0	2241208	intron_variant	0	NR	3E-9	8.52287874528034		0.025	unit decrease	Affymetrix [at least 7091467] (imputed)
6	rs12314392	12	109962795	rs2241208	2019-03-28	30643251	Liu M	2019-01-14	Nat Genet	www.ncbi.nlm.nih.gov/pubmed/30643251	Association studies of up to 1.2 million individuals yield new insights into the genetic etiology of tobacco and alcohol use.	Cigarettes smoked per day (MTAG)	up to 403,928 European ancestry individuals	NA	12q24.11	NR	UBE3B			ENSG00000151148	NA	NA	rs2241208-C	rs2241208	0	2241208	intron_variant	0	0.522	8E-10	9.09691001300806		0.013382	[0.0091-0.0177] unit increase	NR [9732723] (imputed)
6	rs12314392	12	109962795	rs2241208	2019-07-01	31217584	Wojcik GL	2019-06-19	Nature	www.ncbi.nlm.nih.gov/pubmed/31217584	Genetic analyses of diverse populations improves discovery for complex traits.	High density lipoprotein cholesterol levels	10,085 African American individuals, 17,751 Hispanic/Latino individuals, 2,378 Asian ancestry individuals, 1,912 Native Hawaiian ancestry individuals, 604 Native American ancestry individuals, 333 individuals	NA	12q24.11	NR	UBE3B			ENSG00000151148	NA	NA	rs2241208-?	rs2241208	0	2241208	intron_variant	0	NR	4E-9	8.39794000867204		0.676978	[0.45-0.9] unit increase	Illumina [31978362] (imputed)
6	rs12314392	12	109962795	rs2241208	2021-03-30	32778093	He B	2020-08-10	BMC Biol	www.ncbi.nlm.nih.gov/pubmed/32778093	Genome-wide pQTL analysis of protein expression regulatory networks in the human liver.	Protein quantitative trait loci (liver)	172 European ancestry individuals, 29 Black individuals, 86 individuals	NA	12q24.11	NR	UBE3B			ENSG00000151148	NA	NA	rs2241208-G	rs2241208	0	2241208	intron_variant	0	0.4355	2E-12	11.698970004336	(MMAB)	0.01925	NR unit increase	Illumina [1671387] (imputed)
6	rs12314392	12	109962795	rs2241208	2022-08-05	35835914	Watanabe K	2022-07-14	Nat Genet	www.ncbi.nlm.nih.gov/pubmed/35835914	Genome-wide meta-analysis of insomnia prioritizes genes associated with metabolic and psychiatric pathways.	Insomnia	593,724 European ancestry cases, 1,771,286 European ancestry controls	NA	12q24.11		UBE3B			ENSG00000151148	NA	NA	rs2241208-C	rs2241208	0	2241208	intron_variant	0	NR	2E-11	10.698970004336		0.006	[0.004-0.008] unit increase	Illumina [10713943] (imputed)
6	rs12314392	12	109962795	rs2241208	2022-08-05	35835914	Watanabe K	2022-07-14	Nat Genet	www.ncbi.nlm.nih.gov/pubmed/35835914	Genome-wide meta-analysis of insomnia prioritizes genes associated with metabolic and psychiatric pathways.	Insomnia	390,751 European ancestry female cases, 1,018,386 European ancestry female controls	NA	12q24.11		UBE3B			ENSG00000151148	NA	NA	rs2241208-C	rs2241208	0	2241208	intron_variant	0	NR	3E-10	9.52287874528034		0.008	[0.006-0.01] unit increase	Illumina [10288913] (imputed)
6	rs12314392	12	109965512	rs10744826	2019-02-14	29507422	Hoffmann TJ	2018-03-05	Nat Genet	www.ncbi.nlm.nih.gov/pubmed/29507422	A large electronic-health-record-based genome-wide study of serum lipids.	High density lipoprotein cholesterol levels	76,627 European ancestry individuals, 7,795 Hispanic individuals, 6,855 East Asian ancestry individuals, 2,958 African American individuals, 439 South Asian ancestry individuals	NA	12q24.11	NR	UBE3B			ENSG00000151148	NA	NA	rs10744826-C	rs10744826	0	10744826	intron_variant	0	0.467	9E-10	9.04575749056067	(EA)	0.023	unit decrease	Affymetrix [at least 7091467] (imputed)
6	rs12314392	12	109965512	rs10744826	2019-02-14	29507422	Hoffmann TJ	2018-03-05	Nat Genet	www.ncbi.nlm.nih.gov/pubmed/29507422	A large electronic-health-record-based genome-wide study of serum lipids.	High density lipoprotein cholesterol levels	76,627 European ancestry individuals, 7,795 Hispanic individuals, 6,855 East Asian ancestry individuals, 2,958 African American individuals, 439 South Asian ancestry individuals	NA	12q24.11	NR	UBE3B			ENSG00000151148	NA	NA	rs10744826-C	rs10744826	0	10744826	intron_variant	0	NR	5E-15	14.301029995664		0.027	unit decrease	Affymetrix [at least 7091467] (imputed)
6	rs12314392	12	109965512	rs10744826	2019-07-05	30698716	de Vries PS	2019-01-29	Am J Epidemiol	www.ncbi.nlm.nih.gov/pubmed/30698716	Multi-Ancestry Genome-Wide Association Study of Lipid Levels Incorporating Gene-Alcohol Interactions.	HDL cholesterol levels x alcohol consumption (drinkers vs non-drinkers) interaction (2df)	56,505 European ancestry current drinkers, 9,870 African American current drinkers, 2,491 Asian ancestry current drinkers, 2,528 Hispanic current drinkers, 33,388 European ancestry non-drinkers, 11,119 African American non-drinkers, 9,959 Asian ancestry non-drinkers, 1,466 Hispanic non-drinkers	107,548 European ancestry current drinkers, 2,028 African American or Afro-Caribbean current drinkers, 41,240 Asian ancestry current drinkers, 6,622 Hispanic individuals, 1,984 Brazilian ancestry individuals, 29,438 European ancestry non-drinkers, 2,447 African American or Afro-Caribbean non-drinkers, 67,191 Asian ancestry non-drinkers, 7,092 Hispanic non-drinkers, 1,668 Brazilian ancestry non-dr…	12q24.11	UBE3B	UBE3B			ENSG00000151148	NA	NA	rs10744826-G	rs10744826	0	10744826	intron_variant	0	NR	1E-29	29		NA		Affymetrix, Illumina [NR] (imputed)
6	rs12314392	12	109965512	rs10744826	2019-07-05	30698716	de Vries PS	2019-01-29	Am J Epidemiol	www.ncbi.nlm.nih.gov/pubmed/30698716	Multi-Ancestry Genome-Wide Association Study of Lipid Levels Incorporating Gene-Alcohol Interactions.	HDL cholesterol levels x alcohol consumption (drinkers vs non-drinkers) interaction (2df)	56,505 European ancestry current drinkers, 9,870 African American current drinkers, 2,491 Asian ancestry current drinkers, 2,528 Hispanic current drinkers, 33,388 European ancestry non-drinkers, 11,119 African American non-drinkers, 9,959 Asian ancestry non-drinkers, 1,466 Hispanic non-drinkers	107,548 European ancestry current drinkers, 2,028 African American or Afro-Caribbean current drinkers, 41,240 Asian ancestry current drinkers, 6,622 Hispanic individuals, 1,984 Brazilian ancestry individuals, 29,438 European ancestry non-drinkers, 2,447 African American or Afro-Caribbean non-drinkers, 67,191 Asian ancestry non-drinkers, 7,092 Hispanic non-drinkers, 1,668 Brazilian ancestry non-dr…	12q24.11	UBE3B	UBE3B			ENSG00000151148	NA	NA	rs10744826-G	rs10744826	0	10744826	intron_variant	0	NR	6E-17	16.2218487496164	(EA)	NA		Affymetrix, Illumina [NR] (imputed)
6	rs12314392	12	109965512	rs10744826	2019-07-05	30698716	de Vries PS	2019-01-29	Am J Epidemiol	www.ncbi.nlm.nih.gov/pubmed/30698716	Multi-Ancestry Genome-Wide Association Study of Lipid Levels Incorporating Gene-Alcohol Interactions.	HDL cholesterol levels x alcohol consumption (drinkers vs non-drinkers) interaction (2df)	56,505 European ancestry current drinkers, 9,870 African American current drinkers, 2,491 Asian ancestry current drinkers, 2,528 Hispanic current drinkers, 33,388 European ancestry non-drinkers, 11,119 African American non-drinkers, 9,959 Asian ancestry non-drinkers, 1,466 Hispanic non-drinkers	107,548 European ancestry current drinkers, 2,028 African American or Afro-Caribbean current drinkers, 41,240 Asian ancestry current drinkers, 6,622 Hispanic individuals, 1,984 Brazilian ancestry individuals, 29,438 European ancestry non-drinkers, 2,447 African American or Afro-Caribbean non-drinkers, 67,191 Asian ancestry non-drinkers, 7,092 Hispanic non-drinkers, 1,668 Brazilian ancestry non-dr…	12q24.11	UBE3B	UBE3B			ENSG00000151148	NA	NA	rs10744826-G	rs10744826	0	10744826	intron_variant	0	NR	6E-9	8.22184874961636	(Asian)	NA		Affymetrix, Illumina [NR] (imputed)
6	rs12314392	12	109965512	rs10744826	2019-07-05	30698716	de Vries PS	2019-01-29	Am J Epidemiol	www.ncbi.nlm.nih.gov/pubmed/30698716	Multi-Ancestry Genome-Wide Association Study of Lipid Levels Incorporating Gene-Alcohol Interactions.	HDL cholesterol levels x alcohol consumption (regular vs non-regular drinkers) interaction (2df)	44,831 European ancestry regular drinkers, 3,976 African American regular drinkers, 1,288 Asian ancestry regular drinkers, 827 Hispanic regular drinkers, 11,674 European ancestry non-regular drinkers, 5,894 African American non-regular drinkers, 1,203 Asian ancestry non-regular drinkers, 1,701 Hispanic non-regular drinkers	71,281 European ancestry regular drinkers, 711 African American or Afro-Caribbean regular drinkers, 35,088 Asian ancestry regular drinkers, 3,742 Hispanic regular drinkers, 36,267 European ancestry non-regular drinkers, 1,317 African American or Afro-Caribbean non-regular drinkers, 6,152 Asian ancestry non-regular drinkers, 2,880 Hispanic non-regular drinkers	12q24.11	UBE3B	UBE3B			ENSG00000151148	NA	NA	rs10744826-G	rs10744826	0	10744826	intron_variant	0	NR	1E-13	13	(EA)	NA		Affymetrix, Illumina [NR] (imputed)
6	rs12314392	12	109965512	rs10744826	2019-07-05	30698716	de Vries PS	2019-01-29	Am J Epidemiol	www.ncbi.nlm.nih.gov/pubmed/30698716	Multi-Ancestry Genome-Wide Association Study of Lipid Levels Incorporating Gene-Alcohol Interactions.	HDL cholesterol levels x alcohol consumption (regular vs non-regular drinkers) interaction (2df)	44,831 European ancestry regular drinkers, 3,976 African American regular drinkers, 1,288 Asian ancestry regular drinkers, 827 Hispanic regular drinkers, 11,674 European ancestry non-regular drinkers, 5,894 African American non-regular drinkers, 1,203 Asian ancestry non-regular drinkers, 1,701 Hispanic non-regular drinkers	71,281 European ancestry regular drinkers, 711 African American or Afro-Caribbean regular drinkers, 35,088 Asian ancestry regular drinkers, 3,742 Hispanic regular drinkers, 36,267 European ancestry non-regular drinkers, 1,317 African American or Afro-Caribbean non-regular drinkers, 6,152 Asian ancestry non-regular drinkers, 2,880 Hispanic non-regular drinkers	12q24.11	UBE3B	UBE3B			ENSG00000151148	NA	NA	rs10744826-G	rs10744826	0	10744826	intron_variant	0	NR	2E-7	6.69897000433602	(Asian)	NA		Affymetrix, Illumina [NR] (imputed)
6	rs12314392	12	109965512	rs10744826	2019-07-05	30698716	de Vries PS	2019-01-29	Am J Epidemiol	www.ncbi.nlm.nih.gov/pubmed/30698716	Multi-Ancestry Genome-Wide Association Study of Lipid Levels Incorporating Gene-Alcohol Interactions.	HDL cholesterol levels x alcohol consumption (regular vs non-regular drinkers) interaction (2df)	44,831 European ancestry regular drinkers, 3,976 African American regular drinkers, 1,288 Asian ancestry regular drinkers, 827 Hispanic regular drinkers, 11,674 European ancestry non-regular drinkers, 5,894 African American non-regular drinkers, 1,203 Asian ancestry non-regular drinkers, 1,701 Hispanic non-regular drinkers	71,281 European ancestry regular drinkers, 711 African American or Afro-Caribbean regular drinkers, 35,088 Asian ancestry regular drinkers, 3,742 Hispanic regular drinkers, 36,267 European ancestry non-regular drinkers, 1,317 African American or Afro-Caribbean non-regular drinkers, 6,152 Asian ancestry non-regular drinkers, 2,880 Hispanic non-regular drinkers	12q24.11	UBE3B	UBE3B			ENSG00000151148	NA	NA	rs10744826-G	rs10744826	0	10744826	intron_variant	0	NR	1E-24	24		NA		Affymetrix, Illumina [NR] (imputed)
6	rs12314392	12	109965512	rs10744826	2019-07-05	30698716	de Vries PS	2019-01-29	Am J Epidemiol	www.ncbi.nlm.nih.gov/pubmed/30698716	Multi-Ancestry Genome-Wide Association Study of Lipid Levels Incorporating Gene-Alcohol Interactions.	HDL cholesterol levels	89,893 European ancestry individuals, 20,989 African American individuals, 12,450 Asian ancestry individuals, 3,994 HIspanic individuals	136,986 European ancestry individuals, 4,475 African American or Afro-Caribbean individuals, 108,431 Asian ancestry individuals, 13,714 Hispanic individuals, 3,652 Brazilian ancestry individuals	12q24.11	UBE3B	UBE3B			ENSG00000151148	NA	NA	rs10744826-G	rs10744826	0	10744826	intron_variant	0	NR	3E-7	6.52287874528034	(EA)	0.007674	NR unit decrease	Affymetrix, Illumina [NR] (imputed)
6	rs12314392	12	109965512	rs10744826	2019-07-05	30698716	de Vries PS	2019-01-29	Am J Epidemiol	www.ncbi.nlm.nih.gov/pubmed/30698716	Multi-Ancestry Genome-Wide Association Study of Lipid Levels Incorporating Gene-Alcohol Interactions.	HDL cholesterol levels	89,893 European ancestry individuals, 20,989 African American individuals, 12,450 Asian ancestry individuals, 3,994 HIspanic individuals	136,986 European ancestry individuals, 4,475 African American or Afro-Caribbean individuals, 108,431 Asian ancestry individuals, 13,714 Hispanic individuals, 3,652 Brazilian ancestry individuals	12q24.11	UBE3B	UBE3B			ENSG00000151148	NA	NA	rs10744826-G	rs10744826	0	10744826	intron_variant	0	NR	7E-9	8.15490195998574	(Asian)	0.009239	NR unit decrease	Affymetrix, Illumina [NR] (imputed)
6	rs12314392	12	109965512	rs10744826	2019-07-05	30698716	de Vries PS	2019-01-29	Am J Epidemiol	www.ncbi.nlm.nih.gov/pubmed/30698716	Multi-Ancestry Genome-Wide Association Study of Lipid Levels Incorporating Gene-Alcohol Interactions.	HDL cholesterol levels	89,893 European ancestry individuals, 20,989 African American individuals, 12,450 Asian ancestry individuals, 3,994 HIspanic individuals	136,986 European ancestry individuals, 4,475 African American or Afro-Caribbean individuals, 108,431 Asian ancestry individuals, 13,714 Hispanic individuals, 3,652 Brazilian ancestry individuals	12q24.11	UBE3B	UBE3B			ENSG00000151148	NA	NA	rs10744826-G	rs10744826	0	10744826	intron_variant	0	NR	1E-18	18		0.008719	NR unit decrease	Affymetrix, Illumina [NR] (imputed)
6	rs12314392	12	109965512	rs10744826	2019-07-05	30698716	de Vries PS	2019-01-29	Am J Epidemiol	www.ncbi.nlm.nih.gov/pubmed/30698716	Multi-Ancestry Genome-Wide Association Study of Lipid Levels Incorporating Gene-Alcohol Interactions.	HDL cholesterol levels in current drinkers	56,505 European ancestry individuals, 9,870 African American individuals, 2,491 Asian ancestry individuals, 2,528 Hispanic individuals	107,548 European ancestry individuals, 2,028 African American or Afro-Caribbean individuals, 41,240 Asian ancestry individuals, 6,622 Hispanic individuals, 1,984 Brazilian ancestry individuals	12q24.11	UBE3B	UBE3B			ENSG00000151148	NA	NA	rs10744826-G	rs10744826	0	10744826	intron_variant	0	NR	3E-19	18.5228787452803		0.008	NR unit decrease	Affymetrix, Illumina [NR] (imputed)
6	rs12314392	12	109965512	rs10744826	2019-07-05	30698716	de Vries PS	2019-01-29	Am J Epidemiol	www.ncbi.nlm.nih.gov/pubmed/30698716	Multi-Ancestry Genome-Wide Association Study of Lipid Levels Incorporating Gene-Alcohol Interactions.	HDL cholesterol levels in current drinkers	56,505 European ancestry individuals, 9,870 African American individuals, 2,491 Asian ancestry individuals, 2,528 Hispanic individuals	107,548 European ancestry individuals, 2,028 African American or Afro-Caribbean individuals, 41,240 Asian ancestry individuals, 6,622 Hispanic individuals, 1,984 Brazilian ancestry individuals	12q24.11	UBE3B	UBE3B			ENSG00000151148	NA	NA	rs10744826-G	rs10744826	0	10744826	intron_variant	0	NR	1E-9	9	(EA)	0.007	NR unit decrease	Affymetrix, Illumina [NR] (imputed)
6	rs12314392	12	109965512	rs10744826	2019-07-05	30698716	de Vries PS	2019-01-29	Am J Epidemiol	www.ncbi.nlm.nih.gov/pubmed/30698716	Multi-Ancestry Genome-Wide Association Study of Lipid Levels Incorporating Gene-Alcohol Interactions.	HDL cholesterol levels in current drinkers	56,505 European ancestry individuals, 9,870 African American individuals, 2,491 Asian ancestry individuals, 2,528 Hispanic individuals	107,548 European ancestry individuals, 2,028 African American or Afro-Caribbean individuals, 41,240 Asian ancestry individuals, 6,622 Hispanic individuals, 1,984 Brazilian ancestry individuals	12q24.11	UBE3B	UBE3B			ENSG00000151148	NA	NA	rs10744826-G	rs10744826	0	10744826	intron_variant	0	NR	7E-8	7.15490195998574	(Asian)	0.008	NR unit decrease	Affymetrix, Illumina [NR] (imputed)
6	rs12314392	12	109965512	rs10744826	2019-02-14	29507422	Hoffmann TJ	2018-03-05	Nat Genet	www.ncbi.nlm.nih.gov/pubmed/29507422	A large electronic-health-record-based genome-wide study of serum lipids.	Total cholesterol levels	76,627 European ancestry individuals, 7,795 Hispanic individuals, 6,855 East Asian ancestry individuals, 2,958 African American individuals, 439 South Asian ancestry individuals	NA	12q24.11	NR	UBE3B			ENSG00000151148	NA	NA	rs10744826-C	rs10744826	0	10744826	intron_variant	0	0.467	4E-7	6.39794000867204	(EA)	0.023	unit decrease	Affymetrix [at least 7091467] (imputed)
6	rs12314392	12	109965512	rs10744826	2019-02-14	29507422	Hoffmann TJ	2018-03-05	Nat Genet	www.ncbi.nlm.nih.gov/pubmed/29507422	A large electronic-health-record-based genome-wide study of serum lipids.	Total cholesterol levels	76,627 European ancestry individuals, 7,795 Hispanic individuals, 6,855 East Asian ancestry individuals, 2,958 African American individuals, 439 South Asian ancestry individuals	NA	12q24.11	NR	UBE3B			ENSG00000151148	NA	NA	rs10744826-C	rs10744826	0	10744826	intron_variant	0	NR	7E-9	8.15490195998574		0.024	unit decrease	Affymetrix [at least 7091467] (imputed)
6	rs12314392	12	109976893	rs2004359	2020-07-24	32439900	Ntalla I	2020-05-21	Nat Commun	www.ncbi.nlm.nih.gov/pubmed/32439900	Multi-ancestry GWAS of the electrocardiographic PR interval identifies 202 loci underlying cardiac conduction.	PR interval	271,570 European ancestry individuals, 8,173 African American individuals, 12,823 Hispanic/Latino individuals	NA	12q24.11	UBE3B	UBE3B - MMAB	ENSG00000151148	ENSG00000139428		2383	14627	rs2004359-G	rs2004359	0	2004359	intergenic_variant	1	0.47	5E-11	10.301029995664		0.42	[0.3-0.54] ms increase	Affymetrix, Illumina [at least 167995] (imputed)
6	rs12314392	12	109980516	rs7956536	2018-08-10	26362759	Rothwell S	2015-09-11	Ann Rheum Dis	www.ncbi.nlm.nih.gov/pubmed/26362759	Dense genotyping of immune-related loci in idiopathic inflammatory myopathies confirms HLA alleles as the strongest genetic risk factor and suggests different genetic background for major clinical subgroups.	Polymyositis	931 European ancestry cases, 15,651 European ancestry controls		12q24.11	UBE3B, MMAB	UBE3B - MMAB	ENSG00000151148	ENSG00000139428		6006	11004	rs7956536-?	rs7956536	0	7956536	intergenic_variant	1	0.53	4E-6	5.39794000867204		1.25		Illumina [90536]
6	rs12314392	12	109986918	rs888194	2018-02-01	29255261	Luciano M	2017-12-18	Nat Genet	www.ncbi.nlm.nih.gov/pubmed/29255261	Association analysis in over 329,000 individuals identifies 116 independent variants influencing neuroticism.	Neuroticism	329,821 European ancestry individuals	122,867 European ancestry individuals	12q24.11	intergenic	UBE3B - MMAB	ENSG00000151148	ENSG00000139428		12408	4602	rs888194-C	rs888194	0	888194	downstream_gene_variant	1	0.556929999999999	1E-9	9		6.071	unit decrease	Illumina [18485882] (imputed)
6	rs12314392	12	109986918	rs888194	2019-03-18	30643256	Baselmans BML	2019-01-14	Nat Genet	www.ncbi.nlm.nih.gov/pubmed/30643256	Multivariate genome-wide analyses of the well-being spectrum.	Depressive symptoms	1,067,913 European ancestry individuals	228,033 European ancestry individuals	12q24.11	NR	UBE3B - MMAB	ENSG00000151148	ENSG00000139428		12408	4602	rs888194-G	rs888194	0	888194	downstream_gene_variant	1	0.449777406639775	1E-9	9		0.00574317	[0.0039-0.0076] unit increase	NR [NR]
6	rs12314392	12	109986918	rs888194	2019-03-18	30643256	Baselmans BML	2019-01-14	Nat Genet	www.ncbi.nlm.nih.gov/pubmed/30643256	Multivariate genome-wide analyses of the well-being spectrum.	Positive affect	410,603 European ancestry individuals	NA	12q24.11	NR	UBE3B - MMAB	ENSG00000151148	ENSG00000139428		12408	4602	rs888194-G	rs888194	0	888194	downstream_gene_variant	1	0.449777406639775	2E-9	8.69897000433602		0.00690141	[0.0046-0.0092] unit increase	NR [NR]
6	rs12314392	12	109986918	rs888194	2021-03-30	32778093	He B	2020-08-10	BMC Biol	www.ncbi.nlm.nih.gov/pubmed/32778093	Genome-wide pQTL analysis of protein expression regulatory networks in the human liver.	Protein quantitative trait loci (liver)	172 European ancestry individuals, 29 Black individuals, 86 individuals	NA	12q24.11	NR	UBE3B - MMAB	ENSG00000151148	ENSG00000139428		12408	4602	rs888194-C	rs888194	0	888194	downstream_gene_variant	1	0.4983	3E-17	16.5228787452803	(MMAB)	0.02276	NR unit increase	Illumina [1671387] (imputed)
6	rs12314392	12	109986918	rs888194	2019-02-08	30595370	Kichaev G	2018-12-27	Am J Hum Genet	www.ncbi.nlm.nih.gov/pubmed/30595370	Leveraging Polygenic Functional Enrichment to Improve GWAS Power.	Mean corpuscular hemoglobin	approximately 443,000 European ancestry individuals	NA	12q24.11		UBE3B - MMAB	ENSG00000151148	ENSG00000139428		12408	4602	rs888194-?	rs888194	0	888194	downstream_gene_variant	1	NR	2E-8	7.69897000433602		NA		NR [~ 8900000] (imputed)
6	rs12314392	12	109986918	rs888194	2020-09-18	32888494	Vuckovic D	2020-09-01	Cell	www.ncbi.nlm.nih.gov/pubmed/32888494	The Polygenic and Monogenic Basis of Blood Traits and Diseases.	Red cell distribution width	408,112 British individuals	NA	12q24.11	MMAB	UBE3B - MMAB	ENSG00000151148	ENSG00000139428		12408	4602	rs888194-G	rs888194	0	888194	downstream_gene_variant	1	0.440461	2E-15	14.698970004336		0.0177004	[0.013-0.022] unit increase	Affymetrix [93095623] (imputed)
6	rs12314392	12	109986918	rs888194	2019-02-08	30595370	Kichaev G	2018-12-27	Am J Hum Genet	www.ncbi.nlm.nih.gov/pubmed/30595370	Leveraging Polygenic Functional Enrichment to Improve GWAS Power.	Red cell distribution width	approximately 445,000 European ancestry individuals	NA	12q24.11		UBE3B - MMAB	ENSG00000151148	ENSG00000139428		12408	4602	rs888194-?	rs888194	0	888194	downstream_gene_variant	1	NR	7E-18	17.1549019599857		NA		NR [~ 8900000] (imputed)
6	rs12314392	12	109986918	rs888194	2022-09-27	35396580	Trubetskoy V	2022-04-08	Nature	www.ncbi.nlm.nih.gov/pubmed/35396580	Mapping genomic loci implicates genes and synaptic biology in schizophrenia.	Schizophrenia	53,386 European ancestry cases, 77,258 European ancestry controls, 14,004 East Asian ancestry cases, 16,757 East Asian ancestry controls, 6,152 African American cases, 3,918 African American controls, 1,234 Latino cases, 3,090 Latino controls	1,979 European ancestry cases, 142,626 European ancestry controls	12q24.11		UBE3B - MMAB	ENSG00000151148	ENSG00000139428		12408	4602	rs888194-C	rs888194	0	888194	downstream_gene_variant	1	0.554	3E-7	6.52287874528034		1.03821	[1.02-1.05]	Affymetrix [7585078] (imputed)
6	rs12314392	12	109989228	rs12321904	2019-11-05	30239722	Pulit SL	2018-09-14	Hum Mol Genet	www.ncbi.nlm.nih.gov/pubmed/30239722	Meta-analysis of genome-wide association studies for body fat distribution in 694,649 individuals of European ancestry.	Body mass index	806,834 European ancestry individuals	NA	12q24.11	NA	UBE3B - MMAB	ENSG00000151148	ENSG00000139428		14718	2292	rs12321904-T	rs12321904	0	12321904	downstream_gene_variant	1	0.5004	3E-9	8.52287874528034		0.0096	[0.0065-0.0127] unit increase	NR [~ 27400000] (imputed)
6	rs12314392	12	109989228	rs12321904	2021-03-22	33339817	Nielsen JB	2020-12-18	Nat Commun	www.ncbi.nlm.nih.gov/pubmed/33339817	Loss-of-function genomic variants highlight potential therapeutic targets for cardiovascular disease.	High density lipoprotein cholesterol levels	76,081 European ancestry individuals, 127,395 Japanese ancestry individuals	NA	12q24.11	UBE3B, MMAB	UBE3B - MMAB	ENSG00000151148	ENSG00000139428		14718	2292	rs12321904-?	rs12321904	0	12321904	downstream_gene_variant	1		6E-18	17.2218487496164		0.04	[0.031-0.049] unit decrease	Illumina [31500000] (imputed)
6	rs12314392	12	109989228	rs12321904	2021-03-30	32778093	He B	2020-08-10	BMC Biol	www.ncbi.nlm.nih.gov/pubmed/32778093	Genome-wide pQTL analysis of protein expression regulatory networks in the human liver.	Protein quantitative trait loci (liver)	172 European ancestry individuals, 29 Black individuals, 86 individuals	NA	12q24.11	NR	UBE3B - MMAB	ENSG00000151148	ENSG00000139428		14718	2292	rs12321904-G	rs12321904	0	12321904	downstream_gene_variant	1	0.493	7E-10	9.15490195998574	(MMAB)	0.01646	NR unit increase	Illumina [1671387] (imputed)
6	rs12314392	12	109989228	rs12321904	2022-11-17	34887591	Graham SE	2021-12-09	Nature	www.ncbi.nlm.nih.gov/pubmed/34887591	The power of genetic diversity in genome-wide association studies of lipids.	High density lipoprotein cholesterol levels	146,492 East Asian ancestry individuals	NA	12q24.11		UBE3B - MMAB	ENSG00000151148	ENSG00000139428		14718	2292	rs12321904-T	rs12321904	0	12321904	downstream_gene_variant	1	0.236965	5E-12	11.301029995664		0.0356428	[0.026-0.045] unit increase	NR [52000000] (imputed)
6	rs12314392	12	109993603	rs11067231	2020-07-21	32203549	Richardson TG	2020-03-23	PLoS Med	www.ncbi.nlm.nih.gov/pubmed/32203549	Evaluating the relationship between circulating lipoprotein lipids and apolipoproteins with risk of coronary heart disease: A multivariable Mendelian randomisation analysis.	Apolipoprotein A1 levels	393,193 European ancestry individuals	NA	12q24.11	MMAB	MMAB			ENSG00000139428	NA	NA	rs11067231-C	rs11067231	0	11067231	3_prime_UTR_variant	0	0.476104	3E-29	28.5228787452803		0.0220437	[0.018-0.026] unit decrease	Affymetrix [NR] (imputed)
6	rs12314392	12	109994870	rs9593	2022-04-27	35213538	Richardson TG	2022-02-25	PLoS Biol	www.ncbi.nlm.nih.gov/pubmed/35213538	Characterising metabolomic signatures of lipid-modifying therapies through drug target mendelian randomisation.	Free cholesterol levels in small HDL	115,082 European ancestry individuals	NA	12q24.11		MMAB			ENSG00000139428	NA	NA	rs9593-A	rs9593	0	9593	missense_variant	0	0.476734	2E-8	7.69897000433602		0.0226033	[0.015-0.031] unit decrease	NR [11722792] (imputed)
6	rs12314392	12	109994870	rs9593	2022-04-27	35213538	Richardson TG	2022-02-25	PLoS Biol	www.ncbi.nlm.nih.gov/pubmed/35213538	Characterising metabolomic signatures of lipid-modifying therapies through drug target mendelian randomisation.	Phospholipid levels in small HDL	115,082 European ancestry individuals	NA	12q24.11		MMAB			ENSG00000139428	NA	NA	rs9593-A	rs9593	0	9593	missense_variant	0	0.476734	8E-9	8.09691001300806		0.0236228	[0.016-0.032] unit decrease	NR [11722792] (imputed)
6	rs12314392	12	109995097	rs888192	2022-11-17	34887591	Graham SE	2021-12-09	Nature	www.ncbi.nlm.nih.gov/pubmed/34887591	The power of genetic diversity in genome-wide association studies of lipids.	Total cholesterol levels	1,320,016 European ancestry individuals	NA	12q24.11		MMAB			ENSG00000139428	NA	NA	rs888192-G	rs888192	0	888192	intron_variant	0	0.528592	4E-29	28.397940008672		0.0179807	[0.015-0.021] unit increase	NR [52000000] (imputed)
6	rs12314392	12	109997645	rs7964021	2021-03-30	32778093	He B	2020-08-10	BMC Biol	www.ncbi.nlm.nih.gov/pubmed/32778093	Genome-wide pQTL analysis of protein expression regulatory networks in the human liver.	Protein quantitative trait loci (liver)	172 European ancestry individuals, 29 Black individuals, 86 individuals	NA	12q24.11	NR	MMAB			ENSG00000139428	NA	NA	rs7964021-G	rs7964021	0	7964021	intron_variant	0	0.4303	2E-11	10.698970004336	(MMAB)	0.0182	NR unit increase	Illumina [1671387] (imputed)
6	rs12314392	12	109998097	rs7953014	2022-11-17	34887591	Graham SE	2021-12-09	Nature	www.ncbi.nlm.nih.gov/pubmed/34887591	The power of genetic diversity in genome-wide association studies of lipids.	Total cholesterol levels	40,963 South Asian ancestry individuals, 48,057 Hispanic individuals, 99,432 Admixed African or African ancestry individuals, 146,492 East Asian ancestry individuals, 1,320,016 European ancestry individuals	NA	12q24.11		MMAB			ENSG00000139428	NA	NA	rs7953014-?	rs7953014	0	7953014	intron_variant	0	NR	9E-47	46.0457574905607		NA		NR [52000000] (imputed)
6	rs12314392	12	110000193	rs7134594	2014-05-12	24097068	Willer CJ	2013-10-06	Nat Genet	www.ncbi.nlm.nih.gov/pubmed/24097068	Discovery and refinement of loci associated with lipid levels.	HDL cholesterol	94,595 European ancestry individuals	93,982 European ancestry individuals	12q24.11	MVK	MMAB			ENSG00000139428	NA	NA	rs7134594-C	rs7134594	0	7134594	intron_variant	0	0.48	2E-13	12.698970004336		0.035	[NR] unit decrease	NR [NR] (imputed)
6	rs12314392	12	110000193	rs7134594	2019-09-19	30926973	Bentley AR	2019-03-29	Nat Genet	www.ncbi.nlm.nih.gov/pubmed/30926973	Multi-ancestry genome-wide gene-smoking interaction study of 387,272 individuals identifies new loci associated with serum lipids.	HDL cholesterol levels	up to 23,761 African ancestry individuals, 13,171 Asian ancestry individuals, up to 90,272 European ancestry individuals, 6,620 Hispanic individuals	NA	12q24.11		MMAB			ENSG00000139428	NA	NA	rs7134594-T	rs7134594	0	7134594	intron_variant	0	0.5376	5E-12	11.301029995664		0.0076	[0.0054-0.0098] unit increase	Affymetrix, Illumina, Perlegen [NR] (imputed)
6	rs12314392	12	110000193	rs7134594	2019-02-14	29507422	Hoffmann TJ	2018-03-05	Nat Genet	www.ncbi.nlm.nih.gov/pubmed/29507422	A large electronic-health-record-based genome-wide study of serum lipids.	High density lipoprotein cholesterol levels	76,627 European ancestry individuals, 7,795 Hispanic individuals, 6,855 East Asian ancestry individuals, 2,958 African American individuals, 439 South Asian ancestry individuals	NA	12q24.11	NR	MMAB			ENSG00000139428	NA	NA	rs7134594-C	rs7134594	0	7134594	intron_variant	0	0.466	2E-9	8.69897000433602	(EA)	0.023	unit decrease	Affymetrix [at least 7091467] (imputed)
6	rs12314392	12	110000193	rs7134594	2019-02-14	29507422	Hoffmann TJ	2018-03-05	Nat Genet	www.ncbi.nlm.nih.gov/pubmed/29507422	A large electronic-health-record-based genome-wide study of serum lipids.	High density lipoprotein cholesterol levels	76,627 European ancestry individuals, 7,795 Hispanic individuals, 6,855 East Asian ancestry individuals, 2,958 African American individuals, 439 South Asian ancestry individuals	NA	12q24.11	NR	MMAB			ENSG00000139428	NA	NA	rs7134594-C	rs7134594	0	7134594	intron_variant	0	NR	2E-14	13.698970004336		0.027	unit decrease	Affymetrix [at least 7091467] (imputed)
6	rs12314392	12	110000193	rs7134594	2019-02-14	29507422	Hoffmann TJ	2018-03-05	Nat Genet	www.ncbi.nlm.nih.gov/pubmed/29507422	A large electronic-health-record-based genome-wide study of serum lipids.	Total cholesterol levels	76,627 European ancestry individuals, 7,795 Hispanic individuals, 6,855 East Asian ancestry individuals, 2,958 African American individuals, 439 South Asian ancestry individuals	NA	12q24.11	NR	MMAB			ENSG00000139428	NA	NA	rs7134594-C	rs7134594	0	7134594	intron_variant	0	0.466	3E-7	6.52287874528034	(EA)	0.024	unit decrease	Affymetrix [at least 7091467] (imputed)
6	rs12314392	12	110000193	rs7134594	2019-02-14	29507422	Hoffmann TJ	2018-03-05	Nat Genet	www.ncbi.nlm.nih.gov/pubmed/29507422	A large electronic-health-record-based genome-wide study of serum lipids.	Total cholesterol levels	76,627 European ancestry individuals, 7,795 Hispanic individuals, 6,855 East Asian ancestry individuals, 2,958 African American individuals, 439 South Asian ancestry individuals	NA	12q24.11	NR	MMAB			ENSG00000139428	NA	NA	rs7134594-C	rs7134594	0	7134594	intron_variant	0	NR	5E-9	8.30102999566398		0.025	unit decrease	Affymetrix [at least 7091467] (imputed)
6	rs12314392	12	110000193	rs7134594	2012-01-25	20686565	Teslovich TM	2010-08-05	Nature	www.ncbi.nlm.nih.gov/pubmed/20686565	Biological, clinical and population relevance of 95 loci for blood lipids.	HDL cholesterol	99,900 European ancestry individuals	NA	12q24.11	MVK, MMAB	MMAB			ENSG00000139428	NA	NA	rs7134594-C	rs7134594	0	7134594	intron_variant	0	0.47	7E-15	14.1549019599857		0.44	[0.3-0.58] mg/dL decrease	Affymetrix, Illumina, Perlegen [~ 2600000] (imputed)
6	rs12314392	12	110000193	rs7134594	2019-07-01	31217584	Wojcik GL	2019-06-19	Nature	www.ncbi.nlm.nih.gov/pubmed/31217584	Genetic analyses of diverse populations improves discovery for complex traits.	High density lipoprotein cholesterol levels	10,085 African American individuals, 17,751 Hispanic/Latino individuals, 2,378 Asian ancestry individuals, 1,912 Native Hawaiian ancestry individuals, 604 Native American ancestry individuals, 333 individuals	NA	12q24.11	NR	MMAB			ENSG00000139428	NA	NA	rs7134594-?	rs7134594	0	7134594	intron_variant	0	NR	6E-10	9.22184874961636		0.711571	[0.49-0.94] unit increase	Illumina [31978362] (imputed)
6	rs12314392	12	110000193	rs7134594	2022-11-17	34887591	Graham SE	2021-12-09	Nature	www.ncbi.nlm.nih.gov/pubmed/34887591	The power of genetic diversity in genome-wide association studies of lipids.	Low density lipoprotein cholesterol levels	40,963 South Asian ancestry individuals, 48,057 Hispanic individuals, 99,432 Admixed African or African ancestry individuals, 146,492 East Asian ancestry individuals, 1,320,016 European ancestry individuals	NA	12q24.11		MMAB			ENSG00000139428	NA	NA	rs7134594-?	rs7134594	0	7134594	intron_variant	0	NR	7E-9	8.15490195998574		NA		NR [52000000] (imputed)
6	rs12314392	12	110002777	rs10850379	2018-10-31	29942085	Nagel M	2018-06-25	Nat Genet	www.ncbi.nlm.nih.gov/pubmed/29942085	Meta-analysis of genome-wide association studies for neuroticism in 449,484 individuals identifies novel genetic loci and pathways.	Worry	348,219 European ancestry individuals	NA	12q24.11	NR	MMAB			ENSG00000139428	NA	NA	rs10850379-T	rs10850379	0	10850379	non_coding_transcript_exon_variant	0	NR	2E-8	7.69897000433602		0.01356	[0.0089-0.0183] unit increase	Affymetrix [10847151] (imputed)
6	rs12314392	12	110002777	rs10850379	2019-01-22	29500382	Nagel M	2018-03-02	Nat Commun	www.ncbi.nlm.nih.gov/pubmed/29500382	Item-level analyses reveal genetic heterogeneity in neuroticism.	Feeling hurt	372,047 European ancestry individuals	NA	12q24.11	FOXN4	MMAB			ENSG00000139428	NA	NA	rs10850379-T	rs10850379	0	10850379	non_coding_transcript_exon_variant	0	0.425983	9E-10	9.04575749056067		6.14	z score increase	NR [10847151] (imputed)
6	rs12314392	12	110002777	rs10850379	2021-12-14	34594039	Sakaue S	2021-09-30	Nat Genet	www.ncbi.nlm.nih.gov/pubmed/34594039	A cross-population atlas of genetic associations for 220 human phenotypes.	Cataracts	39,519 European ancestry cases, 452,358 European ancestry controls, 38,194 East Asian ancestry cases, 140,532 East Asian ancestry controls	NA	12q24.11		MMAB			ENSG00000139428	NA	NA	rs10850379-T	rs10850379	0	10850379	non_coding_transcript_exon_variant	0	NR	5E-12	11.301029995664		0.0461	[0.033-0.059] unit increase	Affymetrix, Illumina [25845331] (imputed)
6	rs12314392	12	110010866	rs12314392	2021-03-30	32778093	He B	2020-08-10	BMC Biol	www.ncbi.nlm.nih.gov/pubmed/32778093	Genome-wide pQTL analysis of protein expression regulatory networks in the human liver.	Protein quantitative trait loci (liver)	172 European ancestry individuals, 29 Black individuals, 86 individuals	NA	12q24.11	NR	MMAB			ENSG00000139428	NA	NA	rs12314392-G	rs12314392	0	12314392	intron_variant	0	0.4948	2E-17	16.698970004336	(MMAB)	0.02261	NR unit decrease	Illumina [1671387] (imputed)
6	rs12314392	12	110010866	rs12314392	2022-11-17	34887591	Graham SE	2021-12-09	Nature	www.ncbi.nlm.nih.gov/pubmed/34887591	The power of genetic diversity in genome-wide association studies of lipids.	Total cholesterol levels	146,492 East Asian ancestry individuals	NA	12q24.11		MMAB			ENSG00000139428	NA	NA	rs12314392-G	rs12314392	0	12314392	intron_variant	0	0.275234	2E-9	8.69897000433602		0.0270593	[0.019-0.035] unit increase	NR [52000000] (imputed)
6	rs12314392	12	110015893	rs7954144	2018-11-26	30275531	Klarin D	2018-10-01	Nat Genet	www.ncbi.nlm.nih.gov/pubmed/30275531	Genetics of blood lipids among ~300,000 multi-ethnic participants of the Million Veteran Program.	HDL cholesterol	215,551 European ancestry individuals, 57,332 African American individuals, 24,743 Hispanic individuals	Up to 319,677 individuals	12q24.11	MVK	MVK			ENSG00000110921	NA	NA	rs7954144-A	rs7954144	0	7954144	intron_variant	0	0.4301	8E-24	23.0969100130081		0.0273	[0.022-0.033] mg dl-1 decrease	Affymetrix [up to 31400000] (imputed)
6	rs12314392	12	110017125	rs3742015	2018-12-17	28957414	Pilling LC	2017-09-28	PLoS One	www.ncbi.nlm.nih.gov/pubmed/28957414	Red blood cell distribution width: Genetic evidence for aging pathways in 116,666 volunteers.	Red cell distribution width	116,666 British ancestry individuals	NA	12q24.11	MVK	MVK			ENSG00000110921	NA	NA	rs3742015-C	rs3742015	0	3742015	intron_variant	0	NR	3E-8	7.52287874528034		0.0227007	[0.015-0.031] unit increase	Affymetrix [16832071] (imputed)
6	rs12314392	12	110027795	rs11067376	2019-01-22	29500382	Nagel M	2018-03-02	Nat Commun	www.ncbi.nlm.nih.gov/pubmed/29500382	Item-level analyses reveal genetic heterogeneity in neuroticism.	Neurociticism	380,506 European ancestry individuals	NA	12q24.11	NR	MVK			ENSG00000110921	NA	NA	rs11067376-A	rs11067376	0	11067376	non_coding_transcript_exon_variant	0	0.359496	2E-13	12.698970004336		7.36	z score decrease	NR [10847151] (imputed)
6	rs12314392	12	110027795	rs11067376	2019-01-22	29500382	Nagel M	2018-03-02	Nat Commun	www.ncbi.nlm.nih.gov/pubmed/29500382	Item-level analyses reveal genetic heterogeneity in neuroticism.	Irritable mood	366,726 European ancestry individuals	NA	12q24.11	NR	MVK			ENSG00000110921	NA	NA	rs11067376-A	rs11067376	0	11067376	non_coding_transcript_exon_variant	0	0.359496	1E-8	8		5.67	z score decrease	NR [~ 10847151] (imputed)
6	rs12314392	12	110027795	rs11067376	2019-01-22	29500382	Nagel M	2018-03-02	Nat Commun	www.ncbi.nlm.nih.gov/pubmed/29500382	Item-level analyses reveal genetic heterogeneity in neuroticism.	Feeling worry	372,869 European ancestry individuals	NA	12q24.11	UNG	MVK			ENSG00000110921	NA	NA	rs11067376-A	rs11067376	0	11067376	non_coding_transcript_exon_variant	0	0.359496	4E-10	9.39794000867204		6.248	unit decrease	NR [10847151] (imputed)
6	rs12314392	12	110027795	rs11067376	2021-03-30	32778093	He B	2020-08-10	BMC Biol	www.ncbi.nlm.nih.gov/pubmed/32778093	Genome-wide pQTL analysis of protein expression regulatory networks in the human liver.	Protein quantitative trait loci (liver)	172 European ancestry individuals, 29 Black individuals, 86 individuals	NA	12q24.11	NR	MVK			ENSG00000110921	NA	NA	rs11067376-G	rs11067376	0	11067376	non_coding_transcript_exon_variant	0	0.4007	5E-15	14.301029995664	(MMAB)	0.02076	NR unit decrease	Illumina [1671387] (imputed)
6	rs12314392	12	110027795	rs11067376	2022-04-27	35213538	Richardson TG	2022-02-25	PLoS Biol	www.ncbi.nlm.nih.gov/pubmed/35213538	Characterising metabolomic signatures of lipid-modifying therapies through drug target mendelian randomisation.	Total lipid levels in chylomicrons and extremely large VLDL	115,082 European ancestry individuals	NA	12q24.11		MVK			ENSG00000110921	NA	NA	rs11067376-A	rs11067376	0	11067376	non_coding_transcript_exon_variant	0	0.641963	9E-9	8.04575749056068		0.0238421	[0.016-0.032] unit decrease	NR [11722792] (imputed)
6	rs12314392	12	110027795	rs11067376	2022-04-27	35213538	Richardson TG	2022-02-25	PLoS Biol	www.ncbi.nlm.nih.gov/pubmed/35213538	Characterising metabolomic signatures of lipid-modifying therapies through drug target mendelian randomisation.	Triglyceride levels in chylomicrons and extremely large VLDL	115,082 European ancestry individuals	NA	12q24.11		MVK			ENSG00000110921	NA	NA	rs11067376-A	rs11067376	0	11067376	non_coding_transcript_exon_variant	0	0.641963	5E-9	8.30102999566398		0.0242967	[0.016-0.032] unit decrease	NR [11722792] (imputed)
6	rs12314392	12	110037413	rs9888325	2021-03-30	32778093	He B	2020-08-10	BMC Biol	www.ncbi.nlm.nih.gov/pubmed/32778093	Genome-wide pQTL analysis of protein expression regulatory networks in the human liver.	Protein quantitative trait loci (liver)	172 European ancestry individuals, 29 Black individuals, 86 individuals	NA	12q24.11	NR	MVK - RN7SKP250	ENSG00000110921	ENSG00000200794		1483	63255	rs9888325-G	rs9888325	0	9888325	intergenic_variant	1	0.4861	9E-10	9.04575749056067	(MMAB)	0.01665	NR unit increase	Illumina [1671387] (imputed)
7	rs1078967	15	74219582	rs3825942	2008-06-16	17690259	Thorleifsson G	2007-08-09	Science	www.ncbi.nlm.nih.gov/pubmed/17690259	Common sequence variants in the LOXL1 gene confer susceptibility to exfoliation glaucoma.	Glaucoma (exfoliation)	75 European ancestry cases, 14,474 European ancestry controls	199 European ancestry cases, 198 European ancestry controls	15q24.1	LOXL1	LOXL1-AS1, LOXL1			ENSG00000261801, ENSG00000129038	NA	NA	rs3825942-G	rs3825942	0	3825942	missense_variant	0	0.85	3E-21	20.5228787452803		20.1	[10.80-37.41]	Illumina [304250]
7	rs12437465	15	74221157	rs1550436	2021-01-28	32339537	Roberts V	2020-04-24	J Invest Dermatol	www.ncbi.nlm.nih.gov/pubmed/32339537	Genome wide association study identifies genetic associations with perceived age.	Youthful appearance (self-reported)	423,992 European ancestry individuals	NA	15q24.1	LOXL1	LOXL1			ENSG00000129038	NA	NA	rs1550436-C	rs1550436	0	1550436	intron_variant	0	0.532417	5E-19	18.301029995664		0.962018	NR	Affymetrix [~ 9600000] (imputed)
7	rs12437465	15	74221157	rs1550436	2021-08-24	34021172	Christakoudi S	2021-05-21	Sci Rep	www.ncbi.nlm.nih.gov/pubmed/34021172	GWAS of allometric body-shape indices in UK Biobank identifies loci suggesting associations with morphogenesis, organogenesis, adrenal cell renewal and cancer.	Waist circumference adjusted for body mass index	186,825 British ancestry men	NA	15q24.1	LOXL1	LOXL1			ENSG00000129038	NA	NA	rs1550436-T	rs1550436	0	1550436	intron_variant	0	NR	2E-10	9.69897000433602		0.0196355	[0.014-0.026] unit decrease	Affymetrix [321114] (imputed)
7	rs1078967	15	74221298	rs1550437	2021-03-31	33627673	Gharahkhani P	2021-02-24	Nat Commun	www.ncbi.nlm.nih.gov/pubmed/33627673	Genome-wide meta-analysis identifies 127 open-angle glaucoma loci with consistent effect across ancestries.	Glaucoma (primary open-angle)	23,963 European ancestry cases, 306,942 European ancestry controls, 6,935 East Asian ancestry cases, 39,588 East Asian ancestry controls, 3,281 Sub-Saharan African ancestry cases, 2,791 Sub-Saharan African ancestry controls	43,254 European ancestry cases, 1,471,118 European ancestry controls	15q24.1	LOXL1	LOXL1			ENSG00000129038	NA	NA	rs1550437-T	rs1550437	0	1550437	intron_variant	0	NR	4E-13	12.397940008672		0.0679	unit decrease	Illumina [15409056] (imputed)
7	rs1078967	15	74221298	rs1550437	2021-03-31	33627673	Gharahkhani P	2021-02-24	Nat Commun	www.ncbi.nlm.nih.gov/pubmed/33627673	Genome-wide meta-analysis identifies 127 open-angle glaucoma loci with consistent effect across ancestries.	Glaucoma (primary open-angle)	9,179 European ancestry cases, 134,471 European ancestry controls, 1,983 East Asian ancestry cases, 13,719 East Asian ancestry controls, 127 Sub-Saharan African ancestry cases, 100 Sub-Saharan African ancestry controls	NA	15q24.1	LOXL1-AS1	LOXL1			ENSG00000129038	NA	NA	rs1550437-T	rs1550437	0	1550437	intron_variant	0	NR	2E-8	7.69897000433602		0.893865	[0.86-0.93]	Illumina [NR] (imputed)
7	rs1078967	15	74221298	rs1550437	2021-12-14	34594039	Sakaue S	2021-09-30	Nat Genet	www.ncbi.nlm.nih.gov/pubmed/34594039	A cross-population atlas of genetic associations for 220 human phenotypes.	Glaucoma	10,411 European ancestry cases, 474,568 European ancestry controls, 8,448 East Asian ancestry cases, 168,903 East Asian ancestry controls	NA	15q24.1		LOXL1			ENSG00000129038	NA	NA	rs1550437-T	rs1550437	0	1550437	intron_variant	0	NR	5E-21	20.301029995664		0.1197	[0.095-0.145] unit decrease	Affymetrix, Illumina [25844939] (imputed)
7	rs1078967	15	74222043	rs8034017	2021-03-31	33627673	Gharahkhani P	2021-02-24	Nat Commun	www.ncbi.nlm.nih.gov/pubmed/33627673	Genome-wide meta-analysis identifies 127 open-angle glaucoma loci with consistent effect across ancestries.	Glaucoma (primary open-angle)	8,758 European ancestry cases, 108,815 European ancestry controls, 1,996 East Asian ancestry cases, 16,559 East Asian ancestry controls, 171 Sub-Saharan African ancestry cases, 94 Sub-Saharan African ancestry controls	NA	15q24.1	LOXL1-AS1	LOXL1			ENSG00000129038	NA	NA	rs8034017-A	rs8034017	0	8034017	intron_variant	0	NR	1E-9	9		1.1394	[1.1-1.18]	Illumina [NR] (imputed)
7	rs12437465	15	74222202	rs2165241	2018-03-05	29278698	Zagajewska K	2017-12-23	Exp Eye Res	www.ncbi.nlm.nih.gov/pubmed/29278698	GWAS links variants in neuronal development and actin remodeling related loci with pseudoexfoliation syndrome without glaucoma.	Pseudoexfoliation syndrome	103 European ancestry cases, 106 European ancestry controls	NA	15q24.1	LOXL1	LOXL1			ENSG00000129038	NA	NA	rs2165241-?	rs2165241	0	2165241	intron_variant	0	NR	3E-10	9.52287874528034		4.17	[2.70-6.67]	Illumina [NR]
7	rs12437465	15	74222202	rs2165241	2022-05-31	33875891	Smith SM	2021-04-19	Nat Neurosci	www.ncbi.nlm.nih.gov/pubmed/33875891	An expanded set of genome-wide association studies of brain imaging phenotypes in UK Biobank.	aparc-a2009s rh volume S-orbital-H-Shaped	21,281 British ancestry individuals	10,686 British ancestry individuals	15q24.1		LOXL1			ENSG00000129038	NA	NA	rs2165241-C	rs2165241	0	2165241	intron_variant	0	0.513	8E-9	8.09691001300806		0.056	[0.036-0.076] unit increase	Affymetrix [17103079] (imputed)
7	rs12437465	15	74222202	rs2165241	2022-05-31	33875891	Smith SM	2021-04-19	Nat Neurosci	www.ncbi.nlm.nih.gov/pubmed/33875891	An expanded set of genome-wide association studies of brain imaging phenotypes in UK Biobank.	aparc-a2009s rh area S-orbital-H-Shaped	21,281 British ancestry individuals	10,686 British ancestry individuals	15q24.1		LOXL1			ENSG00000129038	NA	NA	rs2165241-C	rs2165241	0	2165241	intron_variant	0	0.513	2E-8	7.69897000433602		0.055	[0.035-0.075] unit increase	Affymetrix [17103079] (imputed)
7	rs1078967	15	74222987	rs1078967	2019-05-02	30487518	Takeuchi F	2018-11-28	Nat Commun	www.ncbi.nlm.nih.gov/pubmed/30487518	Interethnic analyses of blood pressure loci in populations of East Asian and European descent.	Systolic blood pressure	130,777 Japanese ancestry individuals	53,008 East Asian individuals, 105,253 European ancestry individuals	15q24.1	NR	LOXL1			ENSG00000129038	NA	NA	rs1078967-T	rs1078967	0	1078967	intron_variant	0	0.1518	6E-9	8.22184874961636		0.4169	[0.28-0.56] unit increase	Illumina [6200000] (imputed)
7	rs1078967	15	74222987	rs1078967	2019-05-02	30487518	Takeuchi F	2018-11-28	Nat Commun	www.ncbi.nlm.nih.gov/pubmed/30487518	Interethnic analyses of blood pressure loci in populations of East Asian and European descent.	Systolic blood pressure	130,777 Japanese ancestry individuals	53,008 East Asian individuals, 105,253 European ancestry individuals	15q24.1	NR	LOXL1			ENSG00000129038	NA	NA	rs1078967-T	rs1078967	0	1078967	intron_variant	0	0.1518	1E-7	7	(East Asian)	0.4796	[0.3-0.66] unit increase	Illumina [6200000] (imputed)
7	rs1078967	15	74222987	rs1078967	2019-05-02	30487518	Takeuchi F	2018-11-28	Nat Commun	www.ncbi.nlm.nih.gov/pubmed/30487518	Interethnic analyses of blood pressure loci in populations of East Asian and European descent.	Pulse pressure	130,777 Japanese ancestry individuals	53,008 East Asian individuals, 105,253 Japanese ancestry individuals	15q24.1	NR	LOXL1			ENSG00000129038	NA	NA	rs1078967-T	rs1078967	0	1078967	intron_variant	0	0.1518	1E-6	6	(East Asian)	0.2982	[0.18-0.42] unit increase	Illumina [6200000] (imputed)
7	rs12437465	15	74223430	rs28588430	2020-05-28	32231278	Hysi PG	2020-03-30	Nat Genet	www.ncbi.nlm.nih.gov/pubmed/32231278	Meta-analysis of 542,934 subjects of European ancestry identifies new genes and mechanisms predisposing to refractive error and myopia.	Refractive error	542,934 European ancestry individuals	NA	15q24.1	LOXL1	LOXL1			ENSG00000129038	NA	NA	rs28588430-?	rs28588430	0	28588430	intron_variant	0		2E-18	17.698970004336		NA		Affymetrix, Illumina [NR] (imputed)
7	rs1078967	15	74223716	rs28522673	2020-12-11	33020668	Koyama S	2020-10-05	Nat Genet	www.ncbi.nlm.nih.gov/pubmed/33020668	Population-specific and trans-ancestry genome-wide analyses identify distinct and shared genetic risk loci for coronary artery disease.	Coronary artery disease	25,892 Japanese ancestry cases, 95,342 European ancestry cases, 142,336 Japanese ancestry controls, 385,488 European ancestry controls	NA	15q24.1	LOXL1	LOXL1			ENSG00000129038	NA	NA	rs28522673-?	rs28522673	0	28522673	intron_variant	0	NR	2E-11	10.698970004336		0.0437624	[0.031-0.057] unit increase	Illumina [4804024] (imputed)
7	rs1078967	15	74223716	rs28522673	2018-01-29	29212778	van der Harst P	2017-12-06	Circ Res	www.ncbi.nlm.nih.gov/pubmed/29212778	Identification of 64 Novel Genetic Loci Provides an Expanded View on the Genetic Architecture of Coronary Artery Disease.	Coronary artery disease	34,541 cases, 261,984 controls	88,192 cases, 162,544 controls	15q24.1	LOXL1, LOXL1-AS1	LOXL1			ENSG00000129038	NA	NA	rs28522673-C	rs28522673	0	28522673	intron_variant	0	0.17	3E-6	5.52287874528034		0.039	[0.023-0.055] unit increase	Affymetrix [7947838] (imputed)
7	rs12437465	15	74225388	rs4886778	2020-01-28	31676860	Zhao B	2019-11-01	Nat Genet	www.ncbi.nlm.nih.gov/pubmed/31676860	Genome-wide association analysis of 19,629 individuals identifies variants influencing regional brain volumes and refines their genetic co-architecture with cognitive and mental health traits.	Brain region volumes	19,629 British ancestry individuals	NA	15q24.1	NR	LOXL1			ENSG00000129038	NA	NA	rs4886778-?	rs4886778	0	4886778	intron_variant	0	NR	2E-9	8.69897000433602	(right lateral orbitofrontal)	NA		NR [9227495] (imputed)
7	rs12437465	15	74225388	rs4886778	2020-04-17	31669095	Zhu Z	2019-10-24	J Allergy Clin Immunol	www.ncbi.nlm.nih.gov/pubmed/31669095	Shared Genetic and Experimental Links between Obesity-Related Traits and Asthma Subtypes in UK Biobank.	Waist-to-hip ratio adjusted for BMI	457,690 European ancestry individuals	NA	15q24.1	NR	LOXL1			ENSG00000129038	NA	NA	rs4886778-?	rs4886778	0	4886778	intron_variant	0	NR	9E-10	9.04575749056067		NA		Affymetrix [~ 8270000] (imputed)
7	rs12437465	15	74225388	rs4886778	2022-07-12	35739095	Pujol-Gualdo N	2022-06-23	Nat Commun	www.ncbi.nlm.nih.gov/pubmed/35739095	Advancing our understanding of genetic risk factors and potential personalized strategies for pelvic organ prolapse.	Pelvic organ prolapse	28,086 European ancestry cases, 546,291 European ancestry controls	NA	15q24.1		LOXL1			ENSG00000129038	NA	NA	rs4886778-A	rs4886778	0	4886778	intron_variant	0	0.46	4E-8	7.39794000867204		1.05	[1.03-1.07]	Affymetrix, Illumina [15065244] (imputed)
7	rs12437465	15	74225388	rs4886778	2020-04-17	31669095	Zhu Z	2019-10-24	J Allergy Clin Immunol	www.ncbi.nlm.nih.gov/pubmed/31669095	Shared Genetic and Experimental Links between Obesity-Related Traits and Asthma Subtypes in UK Biobank.	Waist circumference adjusted for body mass index	457,690 European ancestry individuals	NA	15q24.1	NR	LOXL1			ENSG00000129038	NA	NA	rs4886778-?	rs4886778	0	4886778	intron_variant	0	NR	1E-26	26		NA		Affymetrix [~ 8270000] (imputed)
7	rs12437465	15	74226708	rs2028386	2019-11-04	30239722	Pulit SL	2018-09-14	Hum Mol Genet	www.ncbi.nlm.nih.gov/pubmed/30239722	Meta-analysis of genome-wide association studies for body fat distribution in 694,649 individuals of European ancestry.	Waist-to-hip ratio adjusted for BMI	379,501 European ancestry female individuals	NA	15q24.1	NR	LOXL1			ENSG00000129038	NA	NA	rs2028386-C	rs2028386	0	2028386	intron_variant	0	0.4838	3E-12	11.5228787452803		0.0126	[0.0091-0.0161] unit decrease	NR [~ 27400000] (imputed)
7	rs12437465	15	74226708	rs2028386	2018-10-31	30177863	Maguire LH	2018-09-03	Nat Genet	www.ncbi.nlm.nih.gov/pubmed/30177863	Genome-wide association analyses identify 39 new susceptibility loci for diverticular disease.	Diverticular disease	27,444 British ancestry cases, 382,284 British ancestry controls	NA	15q24.1	LOXL1	LOXL1			ENSG00000129038	NA	NA	rs2028386-G	rs2028386	0	2028386	intron_variant	0	0.494876665152033	7E-7	6.15490195998574		0.0026624	[NR] unit increase	Affymetrix [> 30000000] (imputed)
7	rs12437465	15	74226765	rs4337252	2013-09-12	23563607	Berndt SI	2013-04-07	Nat Genet	www.ncbi.nlm.nih.gov/pubmed/23563607	Genome-wide meta-analysis identifies 11 new loci for anthropometric traits and provides insights into genetic architecture.	Height	8,097 European ancestry tall individuals, 8,099 European ancestry short individuals	4,872 European ancestry tall individuals, 4,831 European ancestry short individuals	15q24.1	LOXL1	LOXL1			ENSG00000129038	NA	NA	rs4337252-C	rs4337252	0	4337252	intron_variant	0	0.5	7E-9	8.15490195998574		1.14	[NR]	Affymetrix, Illumina [~ 2800000] (imputed)
7	rs12437465	15	74226765	rs4337252	2019-02-08	30595370	Kichaev G	2018-12-27	Am J Hum Genet	www.ncbi.nlm.nih.gov/pubmed/30595370	Leveraging Polygenic Functional Enrichment to Improve GWAS Power.	Lung function (FVC)	approximately 372,000 European ancestry individuals	NA	15q24.1		LOXL1			ENSG00000129038	NA	NA	rs4337252-?	rs4337252	0	4337252	intron_variant	0	NR	1E-15	15		NA		NR [~ 8900000] (imputed)
7	rs12437465	15	74231439	rs12440667	2020-07-09	32184442	Olafsdottir T	2020-03-17	Commun Biol	www.ncbi.nlm.nih.gov/pubmed/32184442	Genome-wide association identifies seven loci for pelvic organ prolapse in Iceland and the UK Biobank.	Pelvic organ prolapse	15,010 European ancestry cases, 340,734 European ancestry controls	NA	15q24.1	LOXL1	LOXL1			ENSG00000129038	NA	NA	rs12440667-C	rs12440667	0	12440667	intron_variant	0	0.5162	4E-6	5.39794000867204		1.05908	[1.03-1.09]	Affymetrix, Illumina [37144863] (imputed)
7	rs12437465	15	74231439	rs12440667	2019-02-08	30595370	Kichaev G	2018-12-27	Am J Hum Genet	www.ncbi.nlm.nih.gov/pubmed/30595370	Leveraging Polygenic Functional Enrichment to Improve GWAS Power.	Waist-hip ratio	approximately 458,000 European ancestry individuals	NA	15q24.1		LOXL1			ENSG00000129038	NA	NA	rs12440667-?	rs12440667	0	12440667	intron_variant	0	NR	2E-10	9.69897000433602		NA		NR [~ 8900000] (imputed)
7	rs12437465	15	74232437	rs12905253	2019-03-13	30664634	Rask-Andersen M	2019-01-21	Nat Commun	www.ncbi.nlm.nih.gov/pubmed/30664634	Genome-wide association study of body fat distribution identifies adiposity loci and sex-specific genetic effects.	Body fat distribution (leg fat ratio)	55,006 British ancestry males, 61,132 British ancestry females	112,425 British ancestry males, 133,936 British ancestry females	15q24.1	LOXL1	LOXL1			ENSG00000129038	NA	NA	rs12905253-A	rs12905253	0	12905253	intron_variant	0	0.459048	1E-18	18	(females)	0.02739	NR unit increase (replication)	Affymetrix [25472837] (imputed)
7	rs12437465	15	74232437	rs12905253	2019-03-13	30664634	Rask-Andersen M	2019-01-21	Nat Commun	www.ncbi.nlm.nih.gov/pubmed/30664634	Genome-wide association study of body fat distribution identifies adiposity loci and sex-specific genetic effects.	Body fat distribution (arm fat ratio)	55,006 British ancestry males, 61,132 British ancestry females	112,425 British ancestry males, 133,936 British ancestry females	15q24.1	LOXL1	LOXL1			ENSG00000129038	NA	NA	rs12905253-A	rs12905253	0	12905253	intron_variant	0	0.459048	5E-8	7.30102999566398		0.01165	NR unit increase (replication)	Affymetrix [25472837] (imputed)
7	rs12437465	15	74232437	rs12905253	2019-03-13	30664634	Rask-Andersen M	2019-01-21	Nat Commun	www.ncbi.nlm.nih.gov/pubmed/30664634	Genome-wide association study of body fat distribution identifies adiposity loci and sex-specific genetic effects.	Body fat distribution (arm fat ratio)	55,006 British ancestry males, 61,132 British ancestry females	112,425 British ancestry males, 133,936 British ancestry females	15q24.1	LOXL1	LOXL1			ENSG00000129038	NA	NA	rs12905253-A	rs12905253	0	12905253	intron_variant	0	0.459048	1E-6	6	(females)	0.0117	NR unit increase (replication)	Affymetrix [25472837] (imputed)
7	rs12437465	15	74232437	rs12905253	2019-03-13	30664634	Rask-Andersen M	2019-01-21	Nat Commun	www.ncbi.nlm.nih.gov/pubmed/30664634	Genome-wide association study of body fat distribution identifies adiposity loci and sex-specific genetic effects.	Body fat distribution (leg fat ratio)	55,006 British ancestry males, 61,132 British ancestry females	112,425 British ancestry males, 133,936 British ancestry females	15q24.1	LOXL1	LOXL1			ENSG00000129038	NA	NA	rs12905253-A	rs12905253	0	12905253	intron_variant	0	0.459048	1E-14	14		0.01841	NR unit increase (replication)	Affymetrix [25472837] (imputed)
7	rs12437465	15	74232437	rs12905253	2019-03-13	30664634	Rask-Andersen M	2019-01-21	Nat Commun	www.ncbi.nlm.nih.gov/pubmed/30664634	Genome-wide association study of body fat distribution identifies adiposity loci and sex-specific genetic effects.	Body fat distribution (trunk fat ratio)	55,006 British ancestry males, 61,132 British ancestry females	112,425 British ancestry males, 133,936 British ancestry females	15q24.1	LOXL1	LOXL1			ENSG00000129038	NA	NA	rs12905253-A	rs12905253	0	12905253	intron_variant	0	0.459048	3E-26	25.5228787452803	(females)	0.03214	NR unit decrease (replication)	Affymetrix [25472837] (imputed)
7	rs12437465	15	74232437	rs12905253	2019-03-13	30664634	Rask-Andersen M	2019-01-21	Nat Commun	www.ncbi.nlm.nih.gov/pubmed/30664634	Genome-wide association study of body fat distribution identifies adiposity loci and sex-specific genetic effects.	Body fat distribution (trunk fat ratio)	55,006 British ancestry males, 61,132 British ancestry females	112,425 British ancestry males, 133,936 British ancestry females	15q24.1	LOXL1	LOXL1			ENSG00000129038	NA	NA	rs12905253-A	rs12905253	0	12905253	intron_variant	0	0.459048	2E-21	20.698970004336		0.0224	NR unit decrease (replication)	Affymetrix [25472837] (imputed)
7	rs12437465	15	74234082	rs11638944	2020-02-07	31761296	Hernandez Cordero AI	2019-11-21	Am J Hum Genet	www.ncbi.nlm.nih.gov/pubmed/31761296	Genome-wide Associations Reveal Human-Mouse Genetic Convergence and Modifiers of Myogenesis, CPNE1 and STC2.	Appendicular lean mass	181,862 European ancestry elderly individuals	NA	15q24.1	NR	LOXL1			ENSG00000129038	NA	NA	rs11638944-G	rs11638944	0	11638944	intron_variant	0	0.470532	5E-9	8.30102999566398		0.040119	[0.027-0.053] unit increase	Affymetrix [17914406] (imputed)
7	rs12437465	15	74234902	rs12441130	2018-10-18	30048462	Kim SK	2018-07-26	PLoS One	www.ncbi.nlm.nih.gov/pubmed/30048462	Identification of 613 new loci associated with heel bone mineral density and a polygenic risk score for bone mineral density, osteoporosis and fracture.	Heel bone mineral density	394,929 European ancestry individuals	NA	15q24.1		LOXL1			ENSG00000129038	NA	NA	rs12441130-?	rs12441130	0	12441130	intron_variant	0	NR	1E-9	9		0.0126142	[0.0085-0.0167] unit increase	Affymetrix [20259828] (imputed)
7	rs12437465	15	74234902	rs12441130	2022-04-01	34852643	Wai Yeung M	2021-12-02	Arterioscler Thromb Vasc Biol	www.ncbi.nlm.nih.gov/pubmed/34852643	Twenty-Five Novel Loci for Carotid Intima-Media Thickness: A Genome-Wide Association Study in >45 000 Individuals and Meta-Analysis of >100 000 Individuals.	Carotid intima media thickness	43,775 European ancestry individuals, 612 Asian ancestry individuals, 291 Black individuals, 215 Mixed ancestry individuals, 292 individuals	NA	15q24.1		LOXL1			ENSG00000129038	NA	NA	rs12441130-?	rs12441130	0	12441130	intron_variant	0	NR	8E-9	8.09691001300806		0.033	[0.021-0.045] unit increase	Affymetrix [7320435] (imputed)
7	rs12437465	15	74234902	rs12441130	2021-08-24	34021172	Christakoudi S	2021-05-21	Sci Rep	www.ncbi.nlm.nih.gov/pubmed/34021172	GWAS of allometric body-shape indices in UK Biobank identifies loci suggesting associations with morphogenesis, organogenesis, adrenal cell renewal and cancer.	Waist-hip index	219,872 British ancestry women	NA	15q24.1	LOXL1	LOXL1			ENSG00000129038	NA	NA	rs12441130-C	rs12441130	0	12441130	intron_variant	0	NR	3E-8	7.52287874528034		0.0156454	[0.01-0.021] unit decrease	Affymetrix [319769] (imputed)
7	rs12437465	15	74235704	rs11631579	2021-08-24	34021172	Christakoudi S	2021-05-21	Sci Rep	www.ncbi.nlm.nih.gov/pubmed/34021172	GWAS of allometric body-shape indices in UK Biobank identifies loci suggesting associations with morphogenesis, organogenesis, adrenal cell renewal and cancer.	A body shape index	219,872 British ancestry women	NA	15q24.1	LOXL1	LOXL1			ENSG00000129038	NA	NA	rs11631579-G	rs11631579	0	11631579	intron_variant	0	NR	4E-8	7.39794000867204		0.0157253	[0.01-0.021] unit decrease	Affymetrix [321169] (imputed)
7	rs12437465	15	74235704	rs11631579	2021-08-24	34021172	Christakoudi S	2021-05-21	Sci Rep	www.ncbi.nlm.nih.gov/pubmed/34021172	GWAS of allometric body-shape indices in UK Biobank identifies loci suggesting associations with morphogenesis, organogenesis, adrenal cell renewal and cancer.	Waist circumference adjusted for body mass index	219,872 British ancestry women	NA	15q24.1	LOXL1	LOXL1			ENSG00000129038	NA	NA	rs11631579-G	rs11631579	0	11631579	intron_variant	0	NR	1E-17	17		0.0244568	[0.019-0.03] unit decrease	Affymetrix [321114] (imputed)
7	rs12437465	15	74241506	rs750460	2012-10-24	20881960	Lango Allen H	2010-09-29	Nature	www.ncbi.nlm.nih.gov/pubmed/20881960	Hundreds of variants clustered in genomic loci and biological pathways affect human height.	Height	133,653 European ancestry individuals	50,074 European ancestry individuals	15q24.1	PML	LOXL1			ENSG00000129038	NA	NA	rs750460-?	rs750460	0	750460	intron_variant	0	NR	4E-12	11.397940008672	(Conditioned on rs5742915)	NA	[NR]	Affymetrix, Illumina [2834208] (imputed)
7	rs12437465	15	74241506	rs750460	2022-08-05	35831902	Chiou JS	2022-07-13	BMC Med	www.ncbi.nlm.nih.gov/pubmed/35831902	Your height affects your health: genetic determinants and health-related outcomes in Taiwan.	Height	67,452 Han Chinese ancestry individuals	NA	15q24.1		LOXL1			ENSG00000129038	NA	NA	rs750460-G	rs750460	0	750460	intron_variant	0	NR	1E-8	8		0.047	[0.031-0.063] unit increase	Affymetrix [NR] (imputed)
7	rs12437465	15	74243012	rs60579378	2021-08-24	34021172	Christakoudi S	2021-05-21	Sci Rep	www.ncbi.nlm.nih.gov/pubmed/34021172	GWAS of allometric body-shape indices in UK Biobank identifies loci suggesting associations with morphogenesis, organogenesis, adrenal cell renewal and cancer.	Waist circumference adjusted for body mass index	186,825 British ancestry men	NA	15q24.1	LOXL1	LOXL1			ENSG00000129038	NA	NA	rs60579378-A	rs60579378	0	60579378	intron_variant	0	NR	7E-9	8.15490195998574		0.0186274	[0.012-0.025] unit increase	Affymetrix [321114] (imputed)
7	rs12437465	15	74243012	rs60579378	2021-08-24	34021172	Christakoudi S	2021-05-21	Sci Rep	www.ncbi.nlm.nih.gov/pubmed/34021172	GWAS of allometric body-shape indices in UK Biobank identifies loci suggesting associations with morphogenesis, organogenesis, adrenal cell renewal and cancer.	Waist circumference adjusted for body mass index	219,872 British ancestry women	NA	15q24.1	LOXL1	LOXL1			ENSG00000129038	NA	NA	rs60579378-A	rs60579378	0	60579378	intron_variant	0	NR	2E-10	9.69897000433602		0.0189339	[0.013-0.025] unit increase	Affymetrix [321114] (imputed)
8	rs11642008	16	69563412	rs56096139	2021-07-07	34127677	Choquet H	2021-06-14	Nat Commun	www.ncbi.nlm.nih.gov/pubmed/34127677	A large multiethnic GWAS meta-analysis of cataract identifies new risk loci and sex-specific effects.	Cataracts	38,996 female cases, 283,185 female controls, 28,848 male cases, 234,414 male controls	211,030 female cases, 1,623,785 female controls, 136,179 male cases, 1,263,461 male controls	16q22.1	WWP2	CYB5B - NFAT5	ENSG00000103018	ENSG00000102908		63245	35585	rs56096139-C	rs56096139	0	56096139	intergenic_variant	1	NR	9E-7	6.04575749056068	(male)	0.973994	[0.96-0.98]	Affymetrix [9869154] (imputed)
8	rs11642008	16	69835101	rs12923438	2020-10-08	31928498	Lind L	2020-01-13	Metab Syndr Relat Disord	www.ncbi.nlm.nih.gov/pubmed/31928498	Genetic Determinants of Clustering of Cardiometabolic Risk Factors in U.K. Biobank.	Triglyceride levels	291,107 British ancestry individuals	NA	16q22.1	WWP2	WWP2			ENSG00000198373	NA	NA	rs12923438-A	rs12923438	0	12923438	intron_variant	0	0.497124	7E-6	5.15490195998574		0.00947205	[0.0053-0.0136] unit decrease	Affymetrix [9463307] (imputed)
8	rs11642008	16	69835101	rs12923438	2020-10-08	31928498	Lind L	2020-01-13	Metab Syndr Relat Disord	www.ncbi.nlm.nih.gov/pubmed/31928498	Genetic Determinants of Clustering of Cardiometabolic Risk Factors in U.K. Biobank.	Waist circumference	291,107 British ancestry individuals	NA	16q22.1	WWP2	WWP2			ENSG00000198373	NA	NA	rs12923438-A	rs12923438	0	12923438	intron_variant	0	0.497124	2E-8	7.69897000433602		0.175198	[0.11-0.24] unit decrease	Affymetrix [9463307] (imputed)
8	rs11642008	16	69849546	rs12926791	2019-02-08	30595370	Kichaev G	2018-12-27	Am J Hum Genet	www.ncbi.nlm.nih.gov/pubmed/30595370	Leveraging Polygenic Functional Enrichment to Improve GWAS Power.	Menarche (age at onset)	approximately 242,000 European ancestry individuals	NA	16q22.1		WWP2			ENSG00000198373	NA	NA	rs12926791-?	rs12926791	0	12926791	intron_variant	0	NR	1E-36	36		NA		NR [~ 8900000] (imputed)
8	rs11642008	16	69859182	rs62051384	2018-05-02	29534260	Kim SK	2018-03-13	Int J Sports Med	www.ncbi.nlm.nih.gov/pubmed/29534260	Two Genetic Variants Associated with Plantar Fascial Disorders.	Plantar fascial disorders	17,627 European ancestry cases, 2,044 Latin American cases, 1,300 East Asian cases, 658 African American cases, 65,637 European ancestry controls, 6,516 Latin American controls, 6,218 East Asian controls, 2,508 African American controls	NA	16q22.1	WWP2	WWP2			ENSG00000198373	NA	NA	rs62051384-T	rs62051384	0	62051384	intron_variant	0	0.373	2E-8	7.69897000433602		1.07	[1.04-1.09]	Affymetrix [9322588] (imputed)
8	rs11642008	16	69864675	rs6499260	2022-09-01	31882771	Al-Khelaifi F	2019-12-27	Sci Rep	www.ncbi.nlm.nih.gov/pubmed/31882771	Metabolic GWAS of elite athletes reveals novel genetically-influenced metabolites associated with athletic performance.	S-methylmethionine levels in elite athletes	490 individuals	NA	16q22.1		WWP2			ENSG00000198373	NA	NA	rs6499260-?	rs6499260	0	6499260	intron_variant	0	NR	9E-6	5.04575749056068		0.360266	[0.2-0.52] unit increase	Illumina [275016]
8	rs11642008	16	69866727	rs9630631	2021-01-13	33414549	Demange PA	2021-01-07	Nat Genet	www.ncbi.nlm.nih.gov/pubmed/33414549	Investigating the genetic architecture of noncognitive skills using GWAS-by-subtraction.	Noncognitive aspects of educational attainment	510,795 European ancestry individuals	NA	16q22.1	NR	WWP2			ENSG00000198373	NA	NA	rs9630631-T	rs9630631	0	9630631	intron_variant	0	0.382704	2E-9	8.69897000433602		0.0436918	[0.029-0.058] unit increase	Affymetrix, Illumina, Perlegen [7305956] (imputed)
8	rs11642008	16	69878534	rs2173714	2018-09-17	29844566	Davies G	2018-05-29	Nat Commun	www.ncbi.nlm.nih.gov/pubmed/29844566	Study of 300,486 individuals identifies 148 independent genetic loci influencing general cognitive function.	General cognitive ability	up to 300,486 European ancestry individuals	NA	16q22.1	NR	WWP2			ENSG00000198373	NA	NA	rs2173714-?	rs2173714	0	2173714	intron_variant	0	NR	1E-6	6		4.896	z-score decrease	Affymetrix, Illumina [at least 2500000] (imputed)
8	rs11642008	16	69878534	rs2173714	2021-06-29	32895543	de la Fuente J	2020-09-07	Nat Hum Behav	www.ncbi.nlm.nih.gov/pubmed/32895543	A general dimension of genetic sharing across diverse cognitive traits inferred from molecular data.	Verbal-numerical reasoning	171,304 British ancestry individuals	NA	16q22.1		WWP2			ENSG00000198373	NA	NA	rs2173714-?	rs2173714	0	2173714	intron_variant	0	NR	2E-8	7.69897000433602		NA		NR [7857346] (imputed)
8	rs11642008	16	69878534	rs2173714	2019-02-08	30595370	Kichaev G	2018-12-27	Am J Hum Genet	www.ncbi.nlm.nih.gov/pubmed/30595370	Leveraging Polygenic Functional Enrichment to Improve GWAS Power.	Eosinophil counts	approximately 440,000 European ancestry individuals	NA	16q22.1		WWP2			ENSG00000198373	NA	NA	rs2173714-?	rs2173714	0	2173714	intron_variant	0	NR	2E-10	9.69897000433602		NA		NR [~ 8900000] (imputed)
8	rs11642008	16	69884929	rs56117028	2019-09-13	26423011	Wain LV	2015-09-27	Lancet Respir Med	www.ncbi.nlm.nih.gov/pubmed/26423011	Novel insights into the genetics of smoking behaviour, lung function, and chronic obstructive pulmonary disease (UK BiLEVE): a genetic association study in UK Biobank.	Lung function in never smokers (low FEV1 vs high FEV1)	9,745 European ancestry individuals with low FEV1 measurements, 4,902 European ancestry individuals with high FEV1 measurements	NA	16q22.1	WWP2	WWP2			ENSG00000198373	NA	NA	rs56117028-A	rs56117028	0	56117028	intron_variant	0	0.251	3E-7	6.52287874528034		1.177	[1.106-1.253]	Affymetrix [28509962] (imputed)
8	rs11642008	16	69885166	rs4985447	2020-05-13	31816047	Boutin TS	2019-12-09	Hum Mol Genet	www.ncbi.nlm.nih.gov/pubmed/31816047	Insights into the genetic basis of retinal detachment.	Cataracts (operation)	21,679 British ancestry cases, 387,283 British ancestry controls	NA	16q22.1	WWP2	WWP2			ENSG00000198373	NA	NA	rs4985447-?	rs4985447	0	4985447	intron_variant	0	0.502	8E-11	10.0969100130081		1.06522	[1.05-1.09]	Affymetrix [NR] (imputed)
8	rs11642008	16	69891510	rs8047194	2019-03-27	30804560	Shrine N	2019-02-25	Nat Genet	www.ncbi.nlm.nih.gov/pubmed/30804560	New genetic signals for lung function highlight pathways and chronic obstructive pulmonary disease associations across multiple ancestries.	Lung function (FVC)	321,047 European ancestry individuals	79,005 European ancestry individuals	16q22.1	WWP2	WWP2			ENSG00000198373	NA	NA	rs8047194-T	rs8047194	0	8047194	intron_variant	0	0.4961	1E-18	18		0.0208	[0.016-0.026] unit decrease	Affymetrix [19819130] (imputed)
8	rs11642008	16	69891510	rs8047194	2019-03-27	30804560	Shrine N	2019-02-25	Nat Genet	www.ncbi.nlm.nih.gov/pubmed/30804560	New genetic signals for lung function highlight pathways and chronic obstructive pulmonary disease associations across multiple ancestries.	FEV1	321,047 European ancestry individuals	79,005 European ancestry individuals	16q22.1	WWP2	WWP2			ENSG00000198373	NA	NA	rs8047194-T	rs8047194	0	8047194	intron_variant	0	0.4961	7E-19	18.1549019599857		0.0208	[0.016-0.025] unit decrease	Affymetrix [19819130] (imputed)
8	rs11642008	16	69896248	rs11645565	2018-07-09	29691431	Tikkanen E	2018-04-24	Sci Rep	www.ncbi.nlm.nih.gov/pubmed/29691431	Biological Insights Into Muscular Strength: Genetic Findings in the UK Biobank.	Hand grip strength	334,825 British ancestry individuals	NA	16q22.1	WWP2	WWP2			ENSG00000198373	NA	NA	rs11645565-A	rs11645565	0	11645565	intron_variant	0	0.4308	7E-16	15.1549019599857		0.002	[0.0014-0.0026] unit decrease	Affymetrix [15275733] (imputed)
8	rs11642008	16	69897469	rs7200258	2021-12-14	34594039	Sakaue S	2021-09-30	Nat Genet	www.ncbi.nlm.nih.gov/pubmed/34594039	A cross-population atlas of genetic associations for 220 human phenotypes.	Cataracts	39,519 European ancestry cases, 452,358 European ancestry controls, 38,194 East Asian ancestry cases, 140,532 East Asian ancestry controls	NA	16q22.1		WWP2			ENSG00000198373	NA	NA	rs7200258-G	rs7200258	0	7200258	intron_variant	0	NR	2E-12	11.698970004336		0.0583	[0.042-0.075] unit increase	Affymetrix, Illumina [25845331] (imputed)
8	rs11642008	16	69907445	rs3790076	2019-02-08	30595370	Kichaev G	2018-12-27	Am J Hum Genet	www.ncbi.nlm.nih.gov/pubmed/30595370	Leveraging Polygenic Functional Enrichment to Improve GWAS Power.	Lung function (FVC)	approximately 372,000 European ancestry individuals	NA	16q22.1		WWP2			ENSG00000198373	NA	NA	rs3790076-?	rs3790076	0	3790076	intron_variant	0	NR	2E-25	24.698970004336		NA		NR [~ 8900000] (imputed)
8	rs11642008	16	69909115	rs11075744	2019-07-17	28552196	Tachmazidou I	2017-06-01	Am J Hum Genet	www.ncbi.nlm.nih.gov/pubmed/28552196	Whole-Genome Sequencing Coupled to Imputation Discovers Genetic Signals for Anthropometric Traits.	Height	1,249 whole genome sequenced European ancestry individuals, 3,541 whole genome sequenced individuals, 46,910 European ancestry individuals, 471 Carlantino (founder/genetic isolate) individuals, 1,197 Friuli Venezia Giulia (founder/genetic isolate) individuals, 1,043 Mylopotamos (founder/genetic isolate) individuals, 933 Pomak (founder/genetic isolate) individuals, 1,785 Val Borbera (founder/genet…	205,003 European ancestry individuals	16q22.1	WWP2	WWP2			ENSG00000198373	NA	NA	rs11075744-A	rs11075744	0	11075744	intron_variant	0	0.5556	2E-6	5.69897000433602		0.0322	[0.019-0.046] unit decrease	Affymetrix, Illumina, Perlegen [15844966] (imputed)
8	rs11642008	16	69913996	rs8052428	2019-03-19	30604766	Morris AP	2019-01-03	Nat Commun	www.ncbi.nlm.nih.gov/pubmed/30604766	Trans-ethnic kidney function association study reveals putative causal genes and effects on kidney-specific disease aetiologies.	Estimated glomerular filtration rate	134,070 European ancestry individuals, 143,658 East Asian ancestry individuals, 26,344 Hispanic or Latino ancestry individuals, 8,224 African American individuals	NA	16q22.1	NFAT5	WWP2			ENSG00000198373	NA	NA	rs8052428-T	rs8052428	0	8052428	intron_variant	0	0.369	3E-6	5.52287874528034		0.346	[0.17-0.52] ml/min/1.73m2 decrease	Affymetrix, Illumina [at least 5248638] (imputed)
8	rs11642008	16	69923563	rs4146819	2019-11-04	30239722	Pulit SL	2018-09-14	Hum Mol Genet	www.ncbi.nlm.nih.gov/pubmed/30239722	Meta-analysis of genome-wide association studies for body fat distribution in 694,649 individuals of European ancestry.	Waist-hip ratio	381,152 European female individuals	NA	16q22.1	NR	WWP2			ENSG00000198373	NA	NA	rs4146819-A	rs4146819	0	4146819	intron_variant	0	0.5773	7E-19	18.1549019599857		0.0164	[0.013-0.02] unit increase	NR [~ 27400000] (imputed)
8	rs11642008	16	69940361	rs11075747	2019-02-08	30595370	Kichaev G	2018-12-27	Am J Hum Genet	www.ncbi.nlm.nih.gov/pubmed/30595370	Leveraging Polygenic Functional Enrichment to Improve GWAS Power.	White blood cell count	approximately 444,000 European ancestry individuals	NA	16q22.1		WWP2			ENSG00000198373	NA	NA	rs11075747-?	rs11075747	0	11075747	intron_variant	0	NR	6E-9	8.22184874961636		NA		NR [~ 8900000] (imputed)
8	rs11642008	16	69940361	rs11075747	2021-12-14	34594039	Sakaue S	2021-09-30	Nat Genet	www.ncbi.nlm.nih.gov/pubmed/34594039	A cross-population atlas of genetic associations for 220 human phenotypes.	White blood cell count	350,470 European ancestry individuals, 154,355 East Asian ancestry individuals	NA	16q22.1		WWP2			ENSG00000198373	NA	NA	rs11075747-A	rs11075747	0	11075747	intron_variant	0	NR	5E-11	10.301029995664		0.0132	[0.0093-0.0171] unit increase	Affymetrix, Illumina [20538670] (imputed)
11	rs4814863	20	19455985	rs6075516	2022-08-04	34837083	Pirruccello JP	2021-11-26	Nat Genet	www.ncbi.nlm.nih.gov/pubmed/34837083	Deep learning enables genetic analysis of the human thoracic aorta.	Ascending thoracic aortic diameter	33,637 European ancestry individuals, 5,057 individuals	NA	20p11.23		SLC24A3			ENSG00000185052	NA	NA	rs6075516-G	rs6075516	0	6075516	intron_variant	0	0.75	6E-9	8.22184874961636		0.04	unit increase	Affymetrix [16646699] (imputed)
11	rs4814863	20	19457268	rs4814857	2020-05-13	31816047	Boutin TS	2019-12-09	Hum Mol Genet	www.ncbi.nlm.nih.gov/pubmed/31816047	Insights into the genetic basis of retinal detachment.	Cataracts (operation)	21,679 British ancestry cases, 387,283 British ancestry controls	NA	20p11.23	SLC24A3	SLC24A3			ENSG00000185052	NA	NA	rs4814857-?	rs4814857	0	4814857	intron_variant	0	0.158	7E-40	39.1549019599857		1.18432	[1.15-1.22]	Affymetrix [NR] (imputed)
11	rs4814863	20	19457268	rs4814857	2021-07-07	34127677	Choquet H	2021-06-14	Nat Commun	www.ncbi.nlm.nih.gov/pubmed/34127677	A large multiethnic GWAS meta-analysis of cataract identifies new risk loci and sex-specific effects.	Cataracts	28,092 non-Hispanic White ancestry cases, 50,487 non-Hispanic White ancestry controls, 31,852 European ancestry cases, 428,084 European ancestry controls	NA	20p11.23	NR	SLC24A3			ENSG00000185052	NA	NA	rs4814857-G	rs4814857	0	4814857	intron_variant	0	NR	2E-59	58.698970004336		1.1614		Affymetrix [9869154] (imputed)
11	rs4814863	20	19457268	rs4814857	2021-07-07	34127677	Choquet H	2021-06-14	Nat Commun	www.ncbi.nlm.nih.gov/pubmed/34127677	A large multiethnic GWAS meta-analysis of cataract identifies new risk loci and sex-specific effects.	Cataracts	38,996 female cases, 283,185 female controls, 28,848 male cases, 234,414 male controls	211,030 female cases, 1,623,785 female controls, 136,179 male cases, 1,263,461 male controls	20p11.23	SLC24A3	SLC24A3			ENSG00000185052	NA	NA	rs4814857-G	rs4814857	0	4814857	intron_variant	0	NR	6E-26	25.2218487496164	(female)	1.0668	[1.05-1.08]	Affymetrix [9869154] (imputed)
11	rs4814863	20	19457268	rs4814857	2021-07-07	34127677	Choquet H	2021-06-14	Nat Commun	www.ncbi.nlm.nih.gov/pubmed/34127677	A large multiethnic GWAS meta-analysis of cataract identifies new risk loci and sex-specific effects.	Cataracts	38,996 female cases, 283,185 female controls, 28,848 male cases, 234,414 male controls	211,030 female cases, 1,623,785 female controls, 136,179 male cases, 1,263,461 male controls	20p11.23	SLC24A3	SLC24A3			ENSG00000185052	NA	NA	rs4814857-G	rs4814857	0	4814857	intron_variant	0	NR	2E-51	50.698970004336	(male)	1.1136	[1.1-1.13]	Affymetrix [9869154] (imputed)
11	rs4814863	20	19457268	rs4814857	2021-07-07	34127677	Choquet H	2021-06-14	Nat Commun	www.ncbi.nlm.nih.gov/pubmed/34127677	A large multiethnic GWAS meta-analysis of cataract identifies new risk loci and sex-specific effects.	Cataracts	28,092 non-Hispanic White ancestry cases, 50,487 non-Hispanic White ancestry controls, 2,233 East Asian ancestry cases, 7,023 East Asian ancestry controls, 2,149 Hispanic/Latino cases, 6,620 Hispanic/Latino controls, 815 African American cases, 2,368 African American controls, 31,852 European ancestry cases, 428,084 European ancestry controls, 757 African ancestry cases, 7,897 African ancestry co…	313,278 European ancestry cases, 2,210,509 European ancestry controls, 7,715 African American cases, 120,390 African American controls, 3,934 East Asian ancestry cases, 104,766 East Asian ancestry controls, 21,408 Latino cases, 425,544 Latino controls, 874 South Asian ancestry cases, 26,037 South Asian ancestry controls	20p11.23	SLC24A3	SLC24A3			ENSG00000185052	NA	NA	rs4814857-G	rs4814857	0	4814857	intron_variant	0	NR	2E-70	69.698970004336		1.09	[1.08-1.1]	Affymetrix [9869154] (imputed)
11	rs4814863	20	19457268	rs4814857	2021-12-14	34594039	Sakaue S	2021-09-30	Nat Genet	www.ncbi.nlm.nih.gov/pubmed/34594039	A cross-population atlas of genetic associations for 220 human phenotypes.	Cataracts	39,519 European ancestry cases, 452,358 European ancestry controls, 38,194 East Asian ancestry cases, 140,532 East Asian ancestry controls	NA	20p11.23		SLC24A3			ENSG00000185052	NA	NA	rs4814857-G	rs4814857	0	4814857	intron_variant	0	NR	3E-37	36.5228787452803		0.1066	[0.09-0.123] unit increase	Affymetrix, Illumina [25845331] (imputed)
11	rs4814863	20	19465089	rs6035355	2021-02-03	32632093	Guo Y	2020-07-06	Nat Commun	www.ncbi.nlm.nih.gov/pubmed/32632093	A genome-wide cross-phenotype meta-analysis of the association of blood pressure with migraine.	Migraine and/or pulse pressure	757,601 European ancestry individuals with blood pressure measurements, 59,674 European ancestry migraine cases, 316,078 European ancestry controls	NA	20p11.23	NR	SLC24A3			ENSG00000185052	NA	NA	rs6035355-?	rs6035355	0	6035355	intron_variant	0	NR	9E-54	53.0457574905607		NA		NR [up to 7000000]
11	rs4814863	20	19465089	rs6035355	2021-12-14	34594039	Sakaue S	2021-09-30	Nat Genet	www.ncbi.nlm.nih.gov/pubmed/34594039	A cross-population atlas of genetic associations for 220 human phenotypes.	Pulse pressure	360,863 European ancestry individuals, 145,445 East Asian ancestry individuals	NA	20p11.23		SLC24A3			ENSG00000185052	NA	NA	rs6035355-A	rs6035355	0	6035355	intron_variant	0	NR	3E-31	30.5228787452803		0.0227	[0.019-0.026] unit increase	Affymetrix, Illumina [20537391] (imputed)
11	rs4814863	20	19465907	rs6081613	2017-05-11	27182965	Pickrell JK	2016-05-16	Nat Genet	www.ncbi.nlm.nih.gov/pubmed/27182965	Detection and interpretation of shared genetic influences on 42 human traits.	Migraine	53,109 European ancestry cases, 230,876 European ancestry controls	NA	20p11.23	SLC24A3	SLC24A3			ENSG00000185052	NA	NA	rs6081613-?	rs6081613	0	6081613	intron_variant	0	NR	2E-15	14.698970004336		1.06952	[1.05-1.09]	Illumina [13763073] (imputed)
11	rs4814863	20	19465907	rs6081613	2017-07-01	28135244	Warren HR	2017-01-30	Nat Genet	www.ncbi.nlm.nih.gov/pubmed/28135244	Genome-wide association analysis identifies novel blood pressure loci and offers biological insights into cardiovascular risk.	Pulse pressure	140,886 European ancestry individuals	190,318 European ancestry individuals	20p11.23	SLC24A3	SLC24A3			ENSG00000185052	NA	NA	rs6081613-A	rs6081613	0	6081613	intron_variant	0	0.28	2E-13	12.698970004336		0.263	[0.18-0.34] unit increase	Affymetrix [~ 9800000] (imputed)
11	rs4814863	20	19465907	rs6081613	2019-05-02	30487518	Takeuchi F	2018-11-28	Nat Commun	www.ncbi.nlm.nih.gov/pubmed/30487518	Interethnic analyses of blood pressure loci in populations of East Asian and European descent.	Pulse pressure	130,777 Japanese ancestry individuals	53,008 East Asian individuals, 105,253 Japanese ancestry individuals	20p11.23	SLC24A3	SLC24A3			ENSG00000185052	NA	NA	rs6081613-A	rs6081613	0	6081613	intron_variant	0	0.5068	1E-6	6	(Japanese)	0.2493	[0.15-0.35] unit increase	Illumina [6200000] (imputed)
11	rs4814863	20	19466832	rs6046137	2022-08-24	35762941	Plotnikov D	2022-06-01	Invest Ophthalmol Vis Sci	www.ncbi.nlm.nih.gov/pubmed/35762941	High Blood Pressure and Intraocular Pressure: A Mendelian Randomization Study.	Diastolic blood pressure	526,001 European ancestry individuals	NA	20p11.23		SLC24A3			ENSG00000185052	NA	NA	rs6046137-A	rs6046137	0	6046137	intron_variant	0	NR	4E-9	8.39794000867204		0.1393	[0.093-0.186] unit increase	NR [NR] (imputed)
11	rs4814863	20	19469002	rs3790227	2019-03-07	30578418	Giri A	2018-12-21	Nat Genet	www.ncbi.nlm.nih.gov/pubmed/30578418	Trans-ethnic association study of blood pressure determinants in over 750,000 individuals.	Pulse pressure	365,998 European ancestry individuals, 63,490 African ancestry individuals, 22,802 Hispanic individuals, 4,792 Asian ancestry individuals, 2,695 Native American ancestry individuals	299,024 European ancestry individuals, 17,277 individuals	20p11.23	SLC24A3	SLC24A3			ENSG00000185052	NA	NA	rs3790227-A	rs3790227	0	3790227	intron_variant	0	0.3181	9E-24	23.0457574905607		0.2685	[0.22-0.32] mmHg increase	Affymetrix [NR] (imputed)
11	rs4814863	20	19469002	rs3790227	2019-02-10	27841878	Hoffmann TJ	2016-11-14	Nat Genet	www.ncbi.nlm.nih.gov/pubmed/27841878	Genome-wide association analyses using electronic health records identify new loci influencing blood pressure variation.	Pulse pressure	80,792 European ancestry individuals, 8,231 Latino individuals, 3,058 African American individuals, 7,243 East Asian ancestry individuals, 461 South Asian ancestry individuals	NA	20p11.23	SLC24A3	SLC24A3			ENSG00000185052	NA	NA	rs3790227-C	rs3790227	0	3790227	intron_variant	0		6E-6	5.22184874961636		0.178	unit decrease	Affymetrix [at least 2696785] (imputed)
11	rs4814863	20	19469002	rs3790227	2019-02-10	27841878	Hoffmann TJ	2016-11-14	Nat Genet	www.ncbi.nlm.nih.gov/pubmed/27841878	Genome-wide association analyses using electronic health records identify new loci influencing blood pressure variation.	Pulse pressure	295,529 European ancestry individuals, 8,231 Latino individuals, 3,058 African American individuals, 2,029 African British individuals, 7,701 East Asian ancestry individuals, 2,735 South Asian ancestry individuals, 1,979 mixed and unknown ancestry individuals	NA	20p11.23	SLC24A3	SLC24A3			ENSG00000185052	NA	NA	rs3790227-C	rs3790227	0	3790227	intron_variant	0		3E-15	14.5228787452803		0.22	unit decrease	Affymetrix [at least 2696785] (imputed)
11	rs4814863	20	19469002	rs3790227	2019-05-02	30487518	Takeuchi F	2018-11-28	Nat Commun	www.ncbi.nlm.nih.gov/pubmed/30487518	Interethnic analyses of blood pressure loci in populations of East Asian and European descent.	Pulse pressure	130,777 Japanese ancestry individuals	53,008 East Asian individuals, 105,253 Japanese ancestry individuals	20p11.23	SLC24A3	SLC24A3			ENSG00000185052	NA	NA	rs3790227-A	rs3790227	0	3790227	intron_variant	0	0.5198	3E-6	5.52287874528034	(Japanese)	0.2423	[0.14-0.34] unit increase	Illumina [6200000] (imputed)
11	rs4814863	20	19469002	rs3790227	2022-08-24	35762941	Plotnikov D	2022-06-01	Invest Ophthalmol Vis Sci	www.ncbi.nlm.nih.gov/pubmed/35762941	High Blood Pressure and Intraocular Pressure: A Mendelian Randomization Study.	Pulse pressure	526,001 European ancestry individuals	NA	20p11.23		SLC24A3			ENSG00000185052	NA	NA	rs3790227-A	rs3790227	0	3790227	intron_variant	0	NR	5E-20	19.301029995664		0.2516	[0.2-0.31] unit increase	NR [NR] (imputed)
11	rs4814863	20	19469150	rs3790228	2019-03-07	30578418	Giri A	2018-12-21	Nat Genet	www.ncbi.nlm.nih.gov/pubmed/30578418	Trans-ethnic association study of blood pressure determinants in over 750,000 individuals.	Diastolic blood pressure	365,998 European ancestry individuals, 63,490 African ancestry individuals, 22,802 Hispanic individuals, 4,792 Asian ancestry individuals, 2,695 Native American ancestry individuals	299,024 European ancestry individuals, 17,277 individuals	20p11.23	SLC24A3	SLC24A3			ENSG00000185052	NA	NA	rs3790228-G	rs3790228	0	3790228	intron_variant	0	0.6088	9E-11	10.0457574905607		0.1759	[0.12-0.23] mmHg increase	Affymetrix [NR] (imputed)
11	rs4814863	20	19469685	rs4814863	2021-01-29	33199917	Bakker MK	2020-11-16	Nat Genet	www.ncbi.nlm.nih.gov/pubmed/33199917	Genome-wide association study of intracranial aneurysms identifies 17 risk loci and genetic overlap with clinical risk factors.	Intracranial aneurysm	7,495 European ancestry cases, 3,259 East Asian ancestry cases, 71,934 European ancestry controls, 234,948 East Asian ancestry controls	NA	20p11.23	NR	SLC24A3			ENSG00000185052	NA	NA	rs4814863-A	rs4814863	0	4814863	intron_variant	0	0.375	3E-9	8.52287874528034		0.103	[0.07-0.136] unit increase	Affymetrix, Illumina [3527309] (imputed)
11	rs4814863	20	19469817	rs4814864	2021-02-03	32632093	Guo Y	2020-07-06	Nat Commun	www.ncbi.nlm.nih.gov/pubmed/32632093	A genome-wide cross-phenotype meta-analysis of the association of blood pressure with migraine.	Migraine and/or systolic blood pressure	757,601 European ancestry individuals with blood pressure measurements, 59,674 European ancestry migraine cases, 316,078 European ancestry controls	NA	20p11.23	NR	SLC24A3			ENSG00000185052	NA	NA	rs4814864-?	rs4814864	0	4814864	intron_variant	0	NR	2E-18	17.698970004336		NA		NR [up to 7000000]
11	rs4814863	20	19469817	rs4814864	2021-02-03	32632093	Guo Y	2020-07-06	Nat Commun	www.ncbi.nlm.nih.gov/pubmed/32632093	A genome-wide cross-phenotype meta-analysis of the association of blood pressure with migraine.	Migraine and/or diastolic blood pressure	757,601 European ancestry individuals with blood pressure measurements, 59,674 European ancestry migraine cases, 316,078 European ancestry controls	NA	20p11.23	NR	SLC24A3			ENSG00000185052	NA	NA	rs4814864-?	rs4814864	0	4814864	intron_variant	0	NR	2E-19	18.698970004336		NA		NR [up to 7000000]
11	rs4814863	20	19469817	rs4814864	2017-03-10	27322543	Gormley P	2016-06-20	Nat Genet	www.ncbi.nlm.nih.gov/pubmed/27322543	Meta-analysis of 375,000 individuals identifies 38 susceptibility loci for migraine.	Migraine	59,674 European ancestry cases, 316,078 European ancestry controls	NA	20p11.23	SLC24A3	SLC24A3			ENSG00000185052	NA	NA	rs4814864-C	rs4814864	0	4814864	intron_variant	0	0.26	2E-19	18.698970004336		1.07	[1.06-1.09]	Affymetrix, Illumina, Perlegen [8094889] (imputed)
11	rs4814863	20	19469817	rs4814864	2022-05-11	35115687	Hautakangas H	2022-02-03	Nat Genet	www.ncbi.nlm.nih.gov/pubmed/35115687	Genome-wide analysis of 102,084 migraine cases identifies 123 risk loci and subtype-specific risk alleles.	Migraine	102,084 European ancestry cases, 771,257 European ancestry controls	NA	20p11.23		SLC24A3			ENSG00000185052	NA	NA	rs4814864-C	rs4814864	0	4814864	intron_variant	0	0.254392	1E-28	28		1.06695	[1.05-1.08] increase	Illumina [10843197] (imputed)
11	rs4814863	20	19475621	rs1984571	2019-02-08	30595370	Kichaev G	2018-12-27	Am J Hum Genet	www.ncbi.nlm.nih.gov/pubmed/30595370	Leveraging Polygenic Functional Enrichment to Improve GWAS Power.	Lung function (FEV1/FVC)	approximately 370,000 European ancestry individuals	NA	20p11.23		SLC24A3			ENSG00000185052	NA	NA	rs1984571-?	rs1984571	0	1984571	intron_variant	0	NR	4E-11	10.397940008672		NA		NR [~ 8900000] (imputed)
