# Supplementary material for: Multivariate genetic architecture of age-related eye disease
Source: PLoS One. 2026 May 14;21(5):e0349199. doi: 10.1371/journal.pone.0349199 (PMC13175492; doi:10.1371/journal.pone.0349199)
Supplement: S6 Table — (XLSX) [file pone.0349199.s009.xlsx]

## Sheet: Sheet1
Novel	rsID	GenomicLocus	CHR	BP	nIndSigSNPs	IndSigSNPs	non_effect_allele	effect_allele	MAF	p	beta	se	nearestGene	dist	func	CADD	RDB	minChrState	commonChrState	Q	Q_df	Q_pval
No_SC	rs2183836	1	1	227199404	1	rs2183836	T	A	0.455268	5.34902e-12	-0.0268488	0.00389339	CDC42BPA	0	intronic	1.959	6	4	5	2.45148	3	0.484124
No_SC	rs9837662	2	3	181353699	2	rs9837662;rs6803277	G	A	0.349901	1.19835e-61	-0.0691323	0.00417278	SOX2-OT	0	ncRNA_intronic	17.27	5	4	15	0.0441975	3	0.997561
No_SC	rs36039219	3	7	11704538	1	rs36039219	A	G	0.298211	2.95242e-09	-0.0262441	0.0044225	THSD7A	0	intronic	15.31	6	7	15	0.167879	3	0.9826
No_SC	rs1502593	4	10	102109202	1	rs1502593	A	G	0.44334	3.09931e-10	0.0240885	0.00382738	SCD	0	intronic	0.212	5	1	3	3.5516	3	0.314131
No_SC,No_AMD	rs3763764	5	10	124220061	2	rs3763764;rs58649964	G	A	0.193837	2.05963e-19	-0.0398325	0.00442089	HTRA1	979	upstream	4.09		2	12	0.37097	3	0.946172
No_SC	rs12314392	6	12	110010866	1	rs12314392	G	A	0.460239	7.69466e-20	-0.0352494	0.00386617	MMAB	0	intronic	3.75	1f	1	2	0.627882	3	0.890021
No_SC	rs72745335	7	15	74177071	3	rs72745335;rs1078967;rs2304719	A	C	0.144135	2.60138e-17	0.0423739	0.00500684	TBC1D21	0	intronic	3.689	5	5	14	0.918148	3	0.821046
No_SC	rs12437465	7	15	74243246	3	rs12437465;rs1078967;rs2304719	C	T	0.44334	3.98441e-22	0.0376087	0.0038886	LOXL1	0	intronic	3.544	5	2	7	3.45722	3	0.326353
No_SC	rs11642008	8	16	69928639	1	rs11642008	A	G	0.473161	5.37507e-09	-0.0221407	0.00379438	WWP2	0	intronic	0.085	5	2	5	2.69549	3	0.440995
No_SC	rs8068039	9	17	30158644	1	rs8068039	A	G	0.193837	4.5868e-08	-0.0277886	0.00508333	CTC-542B22.1	0	ncRNA_exonic	0.948	5	5	15	1.47667	3	0.687664
No_SC	rs35369985	10	17	41482462	1	rs35369985	T	C	0.305169	3.96994e-10	0.0257954	0.00412382	ARL4D	3956	intergenic	1.266	5	5	5	1.43173	3	0.698114
No_SC	rs4814863	11	20	19469685	1	rs4814863	A	G	0.258449	6.22027e-30	-0.0526782	0.00463497	SLC24A3	0	intronic	0.029	6	5	15	5.9283	3	0.115151
