# Supplementary material for: Multivariate genetic architecture of age-related eye disease
Source: PLoS One. 2026 May 14;21(5):e0349199. doi: 10.1371/journal.pone.0349199 (PMC13175492; doi:10.1371/journal.pone.0349199)
Supplement: S7 Table — (XLSX) [file pone.0349199.s010.xlsx]

## Sheet: Sheet1
Novel	GenomicLocus	rsID	CHR	BP	nearestGene	non_effect_allele	effect_allele	MAF	beta	se	p	SNP_SC	CHR_SC	BP_SC	effect_allele_SC	other_allele_SC	eaf_SC	beta_SC	se_SC	pval_SC	N_SC	CHR_Gla	BP_Gla	other_allele_Gla	effect_allele_Gla	beta_Gla	se_Gla	pval_Gla	eaf_Gla	N_Gla	SNP_Gla	SNP_AMD	CHR_AMD	BP_AMD	effect_allele_AMD	other_allele_AMD	eaf_AMD	beta_AMD	se_AMD	pval_AMD	N_AMD	SNP_DR	CHR_DR	BP_DR	effect_allele_DR	other_allele_DR	eaf_DR	pval_DR	N_DR
No_SC	1	rs2183836	1	227199404	CDC42BPA	T	A	0.455268	-0.0268488	0.00389339	5.34902e-12	rs2183836	1	227199404	T	A	0.395011	0.0487697	0.00672614	4.14381e-13	493421	1	227199404	A	T	0.000773503	0.000209682	0.000230001	0.492707	462933	rs2183836	rs2183836	1	227199404	T	A	0.394705	-0.00338851	0.013897	0.807363	474181	rs2183836	1	227199404	A	T	0.5319	0.04203	432209
No_SC	2	rs9837662	3	181353699	SOX2-OT	G	A	0.349901	-0.0691323	0.00417278	1.19835e-61	rs9837662	3	181353699	G	A	0.289037	0.125725	0.00721286	4.82503e-68	493421	3	181353699	A	G	0.000229445	0.000218206	0.29	0.358435	462933	rs9837662	rs9837662	3	181353699	G	A	0.288874	0.0383206	0.0150309	0.0107892	474181	rs9837662	3	181353699	A	G	0.6484	0.1146	432209
No_SC	3	rs36039219	7	11704538	THSD7A	A	G	0.298211	-0.0262441	0.0044225	2.95242e-09	rs36039219	7	11704538	A	G	0.243337	0.0477264	0.00763999	4.1863e-10	493421	7	11704538	G	A	0.0010851	0.000221015	9.09997e-07	0.34344	462933	rs36039219	rs36039219	7	11704538	A	G	0.242935	0.00677131	0.0159007	0.670218	474181	rs36039219	7	11704538	G	A	0.6669	0.86	432209
No_SC	4	rs1502593	10	102109202	SCD	A	G	0.44334	0.0240885	0.00382738	3.09931e-10	rs1502593	10	102109202	A	G	0.470281	-0.043737	0.0066119	3.71792e-11	493421	10	102109202	G	A	-0.000406405	0.000215308	0.0589997	0.383024	462933	rs1502593	rs1502593	10	102109202	A	G	0.470261	0.0176967	0.0136436	0.194606	474181	rs1502593	10	102109202	G	A	0.6252	0.136	432209
No_SC,No_AMD	5	rs3763764	10	124220061	HTRA1	G	A	0.193837	-0.0398325	0.00442089	2.05963e-19	rs3763764	10	124220061	G	A	0.242923	0.0718546	0.00764089	5.25533e-21	493421	10	124220061	A	G	-0.000152743	0.000255226	0.55	0.213456	462933	rs3763764	rs3763764	10	124220061	G	A	0.24325	0.670667	0.0141962	0	474181	rs3763764	10	124220061	A	G	0.7881	0.04357	432209
No_SC	6	rs12314392	12	110010866	MMAB	G	A	0.460239	-0.0352494	0.00386617	7.69466e-20	rs12314392	12	110010866	G	A	0.409783	0.0643686	0.00667999	5.63248e-22	493421	12	110010866	A	G	-0.000142898	0.000210574	0.5	0.440908	462933	rs12314392	rs12314392	12	110010866	G	A	0.410058	0.0312612	0.0138683	0.0241869	474181	rs12314392	12	110010866	A	G	0.5476	0.6685	432209
No_SC	7	rs72745335	15	74177071	TBC1D21	A	C	0.144135	0.0423739	0.00500684	2.60138e-17	rs72745335	15	74177071	A	C	0.176139	-0.077504	0.00867744	4.19662e-19	493421	15	74177071	C	A	-0.000784894	0.000304122	0.00990011	0.137386	462933	rs72745335	rs72745335	15	74177071	A	C	0.176911	-0.0735752	0.0179816	4.28243e-05	474181	rs72745335	15	74177071	C	A	0.8693	0.4666	432209
No_SC	7	rs12437465	15	74243246	LOXL1	C	T	0.44334	0.0376087	0.0038886	3.98441e-22	rs12437465	15	74243246	C	T	0.419163	-0.068655	0.00672556	1.82474e-24	493421	15	74243246	T	C	0.000320804	0.000211547	0.13	0.425981	462933	rs12437465	rs12437465	15	74243246	C	T	0.420799	-0.0598501	0.0139427	1.76616e-05	474181	rs12437465	15	74243246	T	C	0.577	0.5893	432209
No_SC	8	rs11642008	16	69928639	WWP2	A	G	0.473161	-0.0221407	0.00379438	5.37507e-09	rs11642008	16	69928639	A	G	0.483023	0.0408379	0.00659348	5.87733e-10	493421	16	69928639	G	A	0.000291804	0.000209267	0.16	0.494224	462933	rs11642008	rs11642008	16	69928639	A	G	0.482838	0.0048214	0.0136954	0.724805	474181	rs11642008	16	69928639	G	A	0.5212	6.499e-05	432209
No_SC	9	rs8068039	17	30158644	CTC-542B22.1	A	G	0.193837	-0.0277886	0.00508333	4.5868e-08	rs8068039	17	30158644	A	G	0.830575	0.0512664	0.00877726	5.19446e-09	493421	17	30158644	G	A	-1.49967e-05	0.000260438	0.95	0.797718	462933	rs8068039	rs8068039	17	30158644	A	G	0.830703	-0.00218958	0.0181118	0.903776	474181	rs8068039	17	30158644	G	A	0.2195	0.1341	432209
No_SC	10	rs35369985	17	41482462	ARL4D	T	C	0.305169	0.0257954	0.00412382	3.96994e-10	rs35369985	17	41482462	T	C	0.310757	-0.0468248	0.00712394	4.93515e-11	493421	17	41482462	C	T	-0.000305707	0.000222702	0.17	0.328366	462933	rs35369985	rs35369985	17	41482462	T	C	0.310979	0.00665096	0.0147274	0.651553	474181	rs35369985	17	41482462	C	T	0.6766	0.2059	432209
No_SC	11	rs4814863	20	19469685	SLC24A3	A	G	0.258449	-0.0526782	0.00463497	6.22027e-30	rs4814863	20	19469685	A	G	0.210237	0.0958557	0.00800673	4.9877e-33	493421	20	19469685	G	A	0.000320977	0.000240543	0.18	0.254895	462933	rs4814863	rs4814863	20	19469685	A	G	0.210366	0.0413442	0.0166749	0.0131595	474181	rs4814863	20	19469685	G	A	0.7495	0.08294	432209
[truncated: 2 more columns]
