# Supplementary material for: Multivariate genetic architecture of age-related eye disease
Source: PLoS One. 2026 May 14;21(5):e0349199. doi: 10.1371/journal.pone.0349199 (PMC13175492; doi:10.1371/journal.pone.0349199)
Supplement: S8 Table — (XLSX) [file pone.0349199.s011.xlsx]

## Sheet: Sheet1
NearestGene	SNP	CHR	POS	MAF	A1	A2	Effect	StdErr	P	N	tstat	leadSNP	SUSIE.CS	SUSIE.PP	FINEMAP.CS	FINEMAP.PP	FINEMAP.k	FINEMAP.PP_snp	Support	Consensus_SNP	mean.PP	mean.CS	FINEMAP.PP_config
CTC-542B22.1	rs8068039	17	30158644	0.193837	G	A	-0.0277886	0.00508333	4.5868e-08	1862744	-5.46663	TRUE	1	0.988085	0	0.947405	1	0.951402	1	FALSE	0.962297	1
ARL4D	rs35369985	17	41482462	0.305169	C	T	0.0257954	0.00412382	3.96994e-10	1862744	6.2552	TRUE	1	1	1	0.999999	1	0.999999	2	TRUE	0.987554	1	0.950218
SCD	rs1502593	10	102109202	0.44334	G	A	0.0240885	0.00382738	3.09931e-10	1862744	6.29373	TRUE	1	0.999999	1	1	1	1	2	TRUE	0.993346	1	0.973386
WWP2	rs11642008	16	69928639	0.473161	G	A	-0.0221407	0.00379438	5.37507e-09	1862744	-5.83512	TRUE	1	0.999996	0	0.999974	1	0.999976	1	FALSE	0.999982	1
SLC24A3	rs2294896	20	19484804	0.0815109	C	T	-0.000171634	0.00020611	0.404997	1862744	-0.832731	FALSE	2	0.99975	0	0.999424	2	0.999455	1	FALSE	0.999543	1
SLC24A3	rs4814863	20	19469685	0.258449	G	A	-0.0526782	0.00463497	6.22027e-30	1862744	-11.3654	TRUE	1	0.997301	0	0.996894	2	0.996982	1	FALSE	0.997059	1
SOX2-OT	rs77753232	3	181390972	0.152087	A	G	-0.000114803	0.000169801	0.498973	1862744	-0.676107	FALSE	5	0.997717	0	0.996218	5	1	1	FALSE	0.997978	1
SOX2-OT	rs9883966	3	181272465	0.131213	A	T	6.06784e-05	0.000168137	0.718185	1862744	0.360886	FALSE	2	0.999942	0	0.998305	5	1	1	FALSE	0.999416	1
THSD7A	rs36039219	7	11704538	0.298211	G	A	-0.0262441	0.0044225	2.95242e-09	1862744	-5.93422	TRUE	1	0.997069	1	0.99754	1	0.99756	2	TRUE	0.990632	1	0.97036
