# Supplementary material for: Multivariate genetic architecture of age-related eye disease
Source: PLoS One. 2026 May 14;21(5):e0349199. doi: 10.1371/journal.pone.0349199 (PMC13175492; doi:10.1371/journal.pone.0349199)
Supplement: S9 Table — (XLSX) [file pone.0349199.s012.xlsx]

## Sheet: Sheet1
PANEL	FILE	ID	CHR	P0	P1	HSQ	BEST.GWAS.ID	BEST.GWAS.Z	EQTL.ID	EQTL.R2	EQTL.Z	EQTL.GWAS.Z	NSNP	NWGT	MODEL
sCCA1	../03.reference/FUSION/sCCA_weights_v8///sCCA1/sCCA1.ENSG00000185052.11.wgt.RDat	ENSG00000185052.11	20	19212645	19212646	0.1596	rs4814863	11.37	rs4814863	0.124658	6.35	11.3654	620	1	top1
sCCA2	../03.reference/FUSION/sCCA_weights_v8///sCCA2/sCCA2.ENSG00000151148.13.wgt.RDat	ENSG00000151148.13	12	109477544	109477545	0.2711	rs12314392	9.12	rs2241209	0.143076	7.35	7.67924	427	8	lasso
