# Supplementary material for: Multivariate genetic architecture of age-related eye disease
Source: PLoS One. 2026 May 14;21(5):e0349199. doi: 10.1371/journal.pone.0349199 (PMC13175492; doi:10.1371/journal.pone.0349199)
Supplement: S10 Table — (XLSX) [file pone.0349199.s013.xlsx]

## Sheet: Sheet1
block	ens_gene_id	mol_name	tissue	ref_name	type	chrom	tx_start	tx_stop	block_genes	trait	inference_pop1	inter_z_pop1	cv.R2_pop1	cv.R2.pval_pop1	ldregion_pop1	twas_z_pop1	pips_pop1	in_cred_set_pop1	eqtlfile
15:73628714-15:76398624	ENSG00000129038	LOXL1	gtex_v8	scca3	protein_coding	15	73925988	73925989	114	trait	enet	NA	0.060941	7.67488e-06	15:73628714-15:76398392	8.9	1	1	sCCA3.db
15:73628714-15:76398624	ENSG00000129038	LOXL1	gtex_v8	scca1	protein_coding	15	73925988	73925989	114	trait	lasso	NA	0.215524	6.28949e-18	15:73628714-15:76398392	8.65	1	1	sCCA1.db
20:18972203-20:20959710	ENSG00000185052	SLC24A3	gtex_v8	scca1	protein_coding	20	19212645	19212646	25	trait	lasso	NA	0.0965957	1.77467e-08	20:18972402-20:20959707	10.4	1	1	sCCA1.db
15:73628714-15:76398624	ENSG00000129038	LOXL1	gtex_v8	scca2	protein_coding	15	73925988	73925989	114	trait	enet	NA	0.09445	2.56829e-08	15:73628714-15:76398392	-10	1	1	sCCA2.db
12:109025901-12:110336719	ENSG00000139428	MMAB	gtex_v8	scca1	protein_coding	12	109573873	109573874	34	trait	enet	NA	0.256899	1.57354e-21	12:109025901-12:110336719	7.75	1	1	sCCA1.db
17:29786491-17:31538425	ENSG00000172301	COPRS	gtex_v8	scca1	protein_coding	17	31859336	31859337	76	trait	lasso	NA	0.555053	1.94474e-55	17:29786491-17:31538425	-5.21	0.999	1	sCCA1.db
10:123900545-10:125869346	ENSG00000107679	PLEKHA1	gtex_v8	scca1	protein_coding	10	122374695	122374696	40	trait	enet	NA	0.444867	7.82383e-41	10:123900545-10:125869346	4.48	0.988	1	sCCA1.db
