# Supplementary material for: Multivariate genetic architecture of age-related eye disease
Source: PLoS One. 2026 May 14;21(5):e0349199. doi: 10.1371/journal.pone.0349199 (PMC13175492; doi:10.1371/journal.pone.0349199)
Supplement: S11 Table — (XLSX) [file pone.0349199.s014.xlsx]

## Sheet: Sheet1
ensembl	PANEL	ID	FILE	CHR	P0	P1	HSQ	BEST.GWAS.ID	BEST.GWAS.Z	EQTL.ID	EQTL.R2	EQTL.Z	EQTL.GWAS.Z	NSNP	NWGT	MODEL	MODELCV.R2	MODELCV.PV	TWAS.Z	TWAS.P	COLOC.PP0	COLOC.PP1	COLOC.PP2	COLOC.PP3	COLOC.PP4	chr	start_hg38	end_hg38	strand	pip	in_cred_set
ENSG00000139428	sCCA1	MMAB	../03.reference/FUSION/sCCA_weights_v8///sCCA1/sCCA1.ENSG00000139428.11.wgt.RDat	12	109573873	109573874	0.2198	rs12314392	9.12	rs12314392	0.191578	8.34	9.1174	439	46	enet	0.26	1.6e-21	3.76465	0.000167	0	0	0	0.003	0.997	12	109553737	109573874	-	1	1
ENSG00000185052	sCCA1	SLC24A3	../03.reference/FUSION/sCCA_weights_v8///sCCA1/sCCA1.ENSG00000185052.11.wgt.RDat	20	19212645	19212646	0.1596	rs4814863	11.37	rs4814863	0.124658	6.35	11.3654	620	1	top1	0.12	1.3e-10	11.3654	6.22e-30	0	0	0	0	1	20	19212646	19722937	+	1	1
ENSG00000129038	sCCA3	LOXL1	../03.reference/FUSION/sCCA_weights_v8///sCCA3/sCCA3.ENSG00000129038.15.wgt.RDat	15	73925988	73925989	0.1194	NA	NA	NA	NA	NA	NA	402	0	enet	0.061	7.7e-06	NA	NA	NA	NA	NA	NA	NA	15	73925989	73952137	+	1	1
ENSG00000129038	sCCA2	LOXL1	../03.reference/FUSION/sCCA_weights_v8///sCCA2/sCCA2.ENSG00000129038.15.wgt.RDat	15	73925988	73925989	0.1275	NA	NA	NA	NA	NA	NA	402	0	enet	0.094	2.6e-08	NA	NA	NA	NA	NA	NA	NA	15	73925989	73952137	+	1	1
ENSG00000129038	sCCA1	LOXL1	../03.reference/FUSION/sCCA_weights_v8///sCCA1/sCCA1.ENSG00000129038.15.wgt.RDat	15	73925988	73925989	0.2697	NA	NA	NA	NA	NA	NA	402	0	lasso	0.22	6.3e-18	NA	NA	NA	NA	NA	NA	NA	15	73925989	73952137	+	1	1
ENSG00000172301	sCCA1	COPRS	../03.reference/FUSION/sCCA_weights_v8///sCCA1/sCCA1.ENSG00000172301.10.wgt.RDat	17	31859336	31859337	0.6133	NA	NA	NA	NA	NA	NA	321	0	top1	0.56	1.3e-55	NA	NA	NA	NA	NA	NA	NA	17	31851864	31859337	-	0.999	1
ENSG00000107679	sCCA1	PLEKHA1	../03.reference/FUSION/sCCA_weights_v8///sCCA1/sCCA1.ENSG00000107679.14.wgt.RDat	10	122374695	122374696	0.397	NA	NA	NA	NA	NA	NA	616	0	enet	0.44	7.8e-41	NA	NA	NA	NA	NA	NA	NA	10	122374696	122442602	+	0.988	1
