# Supplementary material for: Multivariate genetic architecture of age-related eye disease
Source: PLoS One. 2026 May 14;21(5):e0349199. doi: 10.1371/journal.pone.0349199 (PMC13175492; doi:10.1371/journal.pone.0349199)
Supplement: S12 Table — (XLSX) [file pone.0349199.s015.xlsx]

## Sheet: Sheet1
GENE	SYMBOL	CHR	START	STOP	ZSTAT	P	P_bon
ENSG00000254636	ARMS2	10	124214169	124216868	6.1094	5e-10	8.883e-06
ENSG00000139428	MMAB	12	109991542	110011679	6.2448	2.1217e-10	3.76941e-06
ENSG00000167139	TBC1D21	15	74165949	74181555	4.8196	7.1925e-07	0.0127782
ENSG00000129038	LOXL1	15	74218330	74244478	7.6858	7.605e-15	1.3511e-10
