# Supplementary material for: Multivariate genetic architecture of age-related eye disease
Source: PLoS One. 2026 May 14;21(5):e0349199. doi: 10.1371/journal.pone.0349199 (PMC13175492; doi:10.1371/journal.pone.0349199)
Supplement: S13 Table — (XLSX) [file pone.0349199.s016.xlsx]

## Sheet: Sheet1
Category	GeneSet	N_genes	N_overlap	p	adjP	genes	link
GWAScatalog	Exfoliation glaucoma or exfoliation syndrome	2	2	3.42081e-08	0.000151371	TBC1D21:LOXL1	NA
Positional_gene_sets	chr15q24	61	2	6.23382e-05	0.0187014	TBC1D21:LOXL1	http://www.gsea-msigdb.org/gsea/msigdb/human/geneset/chr15q24
