# Supplementary material for: Multivariate genetic architecture of age-related eye disease
Source: PLoS One. 2026 May 14;21(5):e0349199. doi: 10.1371/journal.pone.0349199 (PMC13175492; doi:10.1371/journal.pone.0349199)
Supplement: S14 Table — (XLSX) [file pone.0349199.s017.xlsx]

## Sheet: Sheet1
Name	Coefficient	Coefficient_std_error	Coefficient_P_value	FDR
Heart_smooth_muscle_cell	2.99476e-10	1.13341e-10	0.00411787	0.161053
Heart_endocardial_cell	2.84683e-10	1.07979e-10	0.00418874	0.161053
Kidney_endothelial_cell	3.19587e-10	1.22774e-10	0.00461988	0.161053
Trachea_endothelial_cell	2.86418e-10	1.13393e-10	0.00577038	0.161053
Pancreas_pancreatic_stellate_cell	2.87716e-10	1.17094e-10	0.00700232	0.161053
Heart_endothelial_cell	3.04424e-10	1.29721e-10	0.00946849	0.181479
Lung_lung_endothelial_cell	2.46651e-10	1.09104e-10	0.0118889	0.195317
Brain_Non-Myeloid_brain_pericyte	1.77352e-10	1.00851e-10	0.0393269	0.563871
Fat_endothelial_cell	1.86593e-10	1.09461e-10	0.0441291	0.563871
Heart_fibroblast	1.77548e-10	1.15517e-10	0.0621481	0.712646
Pancreas_endothelial_cell	1.97182e-10	1.35273e-10	0.0724681	0.712646
Liver_endothelial_cell_of_hepatic_sinusoid	1.52782e-10	1.09104e-10	0.080707	0.712646
Limb_Muscle_mesenchymal_stem_cell	1.75672e-10	1.26165e-10	0.0819011	0.712646
Fat_mesenchymal_stem_cell_of_adipose	1.37131e-10	1.00758e-10	0.0867569	0.712646
Limb_Muscle_endothelial_cell	1.48706e-10	1.13135e-10	0.0943551	0.723389
Limb_Muscle_B_cell	1.53692e-10	1.30737e-10	0.119881	0.732247
Marrow_megakaryocyte-erythroid_progenitor_cell	1.19372e-10	1.08348e-10	0.135285	0.732247
Kidney_leukocyte	1.91138e-10	1.85004e-10	0.150765	0.732247
Marrow_Slamf1-positive_multipotent_progenitor_cell	1.22102e-10	1.19057e-10	0.152545	0.732247
Brain_Non-Myeloid_endothelial_cell	1.07023e-10	1.06358e-10	0.157147	0.732247
Heart_leukocyte	1.24842e-10	1.24215e-10	0.157437	0.732247
Trachea_mesenchymal_cell	1.17373e-10	1.17438e-10	0.158789	0.732247
Limb_Muscle_skeletal_muscle_satellite_stem_cell	1.36244e-10	1.36393e-10	0.158921	0.732247
Liver_natural_killer_cell	1.42534e-10	1.45104e-10	0.162979	0.732247
Heart_cardiac_muscle_cell	8.75287e-11	9.1739e-11	0.170015	0.732247
Marrow_immature_NK_T_cell	1.61847e-10	1.72462e-10	0.174006	0.732247
Marrow_hematopoietic_precursor_cell	9.46045e-11	1.0258e-10	0.178199	0.732247
Marrow_B_cell	1.48652e-10	1.62871e-10	0.180701	0.732247
Heart_unknown_cell_type	1.13594e-10	1.2967e-10	0.190508	0.732247
Lung_stromal_cell	9.03623e-11	1.03373e-10	0.191022	0.732247
Lung_unknown_cell_type	1.38394e-10	1.65782e-10	0.201917	0.732247
Mammary_Gland_stromal_cell	1.06291e-10	1.28327e-10	0.203756	0.732247
Marrow_macrophage	1.02406e-10	1.29307e-10	0.214191	0.741513
Marrow_granulocyte_monocyte_progenitor_cell	1.00292e-10	1.29443e-10	0.21923	0.741513
Mammary_Gland_basal_cell	6.4151e-11	9.84415e-11	0.257308	0.845441
Heart_myofibroblast_cell	7.1699e-11	1.18974e-10	0.273374	0.873277
Marrow_naive_B_cell	9.53672e-11	1.73274e-10	0.291028	0.875288
Marrow_Slamf1-negative_multipotent_progenitor_cell	5.70392e-11	1.04489e-10	0.292571	0.875288
Brain_Myeloid_microglial_cell	6.03354e-11	1.13089e-10	0.296837	0.875288
Limb_Muscle_skeletal_muscle_satellite_cell	4.61183e-11	1.01864e-10	0.325367	0.900846
Liver_Kupffer_cell	6.32818e-11	1.42768e-10	0.328793	0.900846
Fat_B_cell	6.52154e-11	1.59061e-10	0.340902	0.900846
Lung_natural_killer_cell	6.02409e-11	1.47157e-10	0.341136	0.900846
Bladder_bladder_cell	4.17418e-11	1.05965e-10	0.34682	0.900846
Marrow_common_lymphoid_progenitor	4.06742e-11	1.07443e-10	0.352505	0.900846
Marrow_regulatory_T_cell	4.12723e-11	1.42955e-10	0.386402	0.902721
Marrow_mature_natural_killer_cell	4.02797e-11	1.48435e-10	0.393056	0.902721
Fat_natural_killer_cell	3.9495e-11	1.46339e-10	0.393624	0.902721
Heart_professional_antigen_presenting_cell	2.68666e-11	1.06535e-10	0.400449	0.902721
Mammary_Gland_endothelial_cell	3.37576e-11	1.43084e-10	0.406744	0.902721
Marrow_precursor_B_cell	2.92655e-11	1.25428e-10	0.407755	0.902721
Lung_myeloid_cell	3.71251e-11	1.59877e-10	0.408187	0.902721
Marrow_granulocytopoietic_cell	2.08965e-11	1.22398e-10	0.43222	0.914185
Spleen_B_cell	2.58415e-11	1.54356e-10	0.433522	0.914185
Marrow_pre-natural_killer_cell	1.52387e-11	1.34149e-10	0.454779	0.914185
Lung_B_cell	9.65064e-12	1.77671e-10	0.478341	0.914185
Marrow_immature_B_cell	6.01346e-12	1.46273e-10	0.483604	0.914185
Brain_Non-Myeloid_astrocyte	3.46603e-12	9.99295e-11	0.486166	0.914185
Skin_leukocyte	3.91952e-12	1.43927e-10	0.489137	0.914185
Marrow_basophil	1.89953e-12	1.41375e-10	0.49464	0.914185
Lung_ciliated_columnar_cell_of_tracheobronchial_tree	6.72771e-13	1.43436e-10	0.498129	0.914185
Thymus_leukocyte	3.85591e-13	2.67989e-10	0.499426	0.914185
Marrow_late_pro-B_cell	-2.32202e-13	1.1373e-10	0.500815	0.914185
Tongue_basal_cell_of_epidermis	-6.58047e-12	1.2549e-10	0.52091	0.91811
Trachea_epithelial_cell	-8.13559e-12	1.45469e-10	0.5223	0.91811
Brain_Non-Myeloid_oligodendrocyte	-7.22246e-12	1.03927e-10	0.527702	0.91811
Mammary_Gland_luminal_epithelial_cell_of_mammary_gland	-8.12531e-12	9.27654e-11	0.534899	0.91811
Kidney_macrophage	-2.10024e-11	1.66093e-10	0.550312	0.930675
Liver_B_cell	-3.35093e-11	1.83841e-10	0.572316	0.95386
Skin_stem_cell_of_epidermis	-2.81484e-11	1.2374e-10	0.589975	0.969244
Heart_erythrocyte	-3.11834e-11	9.02246e-11	0.635186	0.996489
Spleen_macrophage	-5.76458e-11	1.53359e-10	0.6465	0.996489
Marrow_immature_natural_killer_cell	-6.6916e-11	1.68051e-10	0.654754	0.996489
Lung_leukocyte	-7.39208e-11	1.50095e-10	0.688815	0.996489
Skin_epidermal_cell	-5.88051e-11	1.16152e-10	0.693668	0.996489
Tongue_keratinocyte	-7.05865e-11	1.38233e-10	0.695197	0.996489
Lung_classical_monocyte	-9.00498e-11	1.71165e-10	0.700591	0.996489
Thymus_immature_T_cell	-6.71432e-11	1.08825e-10	0.731376	0.996489
Brain_Non-Myeloid_Bergmann_glial_cell	-6.60107e-11	1.0643e-10	0.732445	0.996489
Marrow_monocyte	-9.08656e-11	1.40983e-10	0.740379	0.996489
Pancreas_leukocyte	-9.46518e-11	1.40225e-10	0.750162	0.996489
Lung_epithelial_cell_of_lung	-8.74956e-11	1.2597e-10	0.75634	0.996489
Fat_myeloid_cell	-9.61422e-11	1.32023e-10	0.766761	0.996489
Thymus_DN1_thymic_pro-T_cell	-9.88256e-11	1.32657e-10	0.771855	0.996489
Fat_unknown_cell_type	-7.23523e-11	9.61722e-11	0.774071	0.996489
Limb_Muscle_macrophage	-1.09047e-10	1.33752e-10	0.792547	0.996489
Marrow_granulocyte	-9.75251e-11	1.17204e-10	0.797323	0.996489
Kidney_kidney_collecting_duct_epithelial_cell	-1.05682e-10	1.23813e-10	0.803325	0.996489
Skin_basal_cell_of_epidermis	-9.66401e-11	1.12737e-10	0.804337	0.996489
Bladder_bladder_urothelial_cell	-9.34779e-11	1.0617e-10	0.810694	0.996489
Spleen_T_cell	-1.2651e-10	1.34936e-10	0.825763	0.996489
Large_Intestine_enterocyte_of_epithelium_of_large_intestine	-9.02143e-11	9.46686e-11	0.829692	0.996489
Brain_Myeloid_macrophage	-1.64929e-10	1.46085e-10	0.87055	0.996489
Marrow_immature_T_cell	-1.42284e-10	1.24228e-10	0.873967	0.996489
Large_Intestine_Brush_cell_of_epithelium_proper_of_large_intestine	-1.37144e-10	1.16665e-10	0.880111	0.996489
Limb_Muscle_lymphocyte	-1.58655e-10	1.30222e-10	0.888453	0.996489
Fat_T_cell	-1.48355e-10	1.20662e-10	0.89056	0.996489
Lung_T_cell	-1.87796e-10	1.51506e-10	0.892425	0.996489
Pancreas_pancreatic_acinar_cell	-1.78986e-10	1.40751e-10	0.898251	0.996489
Lung_monocyte	-1.81423e-10	1.41298e-10	0.900424	0.996489
Brain_Non-Myeloid_oligodendrocyte_precursor_cell	-9.91481e-11	7.54645e-11	0.90555	0.996489
Kidney_epithelial_cell_of_proximal_tubule	-1.57322e-10	1.15694e-10	0.913056	0.996489
Trachea_blood_cell	-1.60235e-10	1.16176e-10	0.91609	0.996489
Brain_Non-Myeloid_neuron	-1.0429e-10	7.33634e-11	0.922423	0.996489
Skin_keratinocyte_stem_cell	-1.39413e-10	9.57474e-11	0.927311	0.996489
Pancreas_pancreatic_D_cell	-1.1598e-10	7.16592e-11	0.947222	0.996489
Pancreas_pancreatic_A_cell	-1.22027e-10	7.17118e-11	0.955588	0.996489
Limb_Muscle_T_cell	-2.57847e-10	1.51053e-10	0.956089	0.996489
Large_Intestine_epithelial_cell_of_large_intestine	-1.65015e-10	9.6013e-11	0.957163	0.996489
Pancreas_pancreatic_ductal_cell	-1.48174e-10	8.06345e-11	0.966939	0.996489
Large_Intestine_enteroendocrine_cell	-2.11478e-10	9.32776e-11	0.988311	0.996489
Large_Intestine_large_intestine_goblet_cell	-2.28394e-10	1.00036e-10	0.988788	0.996489
Pancreas_type_B_pancreatic_cell	-1.60633e-10	6.84949e-11	0.990491	0.996489
Liver_hepatocyte	-2.44976e-10	1.0311e-10	0.991247	0.996489
Pancreas_pancreatic_PP_cell	-2.12113e-10	7.86833e-11	0.996489	0.996489
