# Supplementary material for: Multivariate genetic architecture of age-related eye disease
Source: PLoS One. 2026 May 14;21(5):e0349199. doi: 10.1371/journal.pone.0349199 (PMC13175492; doi:10.1371/journal.pone.0349199)
Supplement: S15 Table — (XLSX) [file pone.0349199.s018.xlsx]

## Sheet: Sheet1
Category	Prop._SNPs	Prop._h2	Prop._h2_std_error	Enrichment	Enrichment_std_error	Enrichment_p	Coefficient	Coefficient_std_error	Coefficient_z-score	FDR
SuperEnhancer_Hnisz.extend.500.bedL2_0	0.170383	0.472325	0.0577658	2.77214	0.339035	3.90065e-07	7.30629e-11	3.22722e-09	0.0226396	2.02834e-05
SuperEnhancer_Hnisz.bedL2_0	0.16721	0.465718	0.0774355	2.78523	0.463104	3.76258e-05	3.52564e-11	3.24717e-09	0.0108576	0.000978272
H3K9ac_Trynka.bedL2_0	0.125413	0.930166	0.222547	7.41683	1.77451	0.000180962	1.12812e-09	7.52692e-10	1.49878	0.00235251
Repressed_Hoffman.extend.500.bedL2_0	0.718511	0.28263	0.118915	0.393355	0.165502	0.000142675	-3.93375e-10	2.60401e-10	-1.51065	0.00235251
H3K27ac_Hnisz.extend.500.bedL2_0	0.420486	0.838056	0.112099	1.99306	0.266594	0.000264985	6.34589e-10	6.8122e-10	0.931548	0.00275584
DGF_ENCODE.extend.500.bedL2_0	0.53847	1.12603	0.177549	2.09117	0.329729	0.00102927	3.53833e-10	2.69578e-10	1.31255	0.00892035
H3K27ac_PGC2.bedL2_0	0.268778	0.841715	0.177549	3.13164	0.660578	0.00139782	3.54438e-10	6.85676e-10	0.516918	0.0103838
H3K4me1_Trynka.extend.500.bedL2_0	0.605819	0.974967	0.11422	1.60934	0.188539	0.00198265	9.95779e-11	2.89707e-10	0.34372	0.0128872
H3K27ac_Hnisz.bedL2_0	0.389076	0.72097	0.119586	1.85303	0.30736	0.00458967	-7.36894e-10	6.9518e-10	-1.06001	0.0238663
Intron_UCSC.bedL2_0	0.387473	0.635975	0.0888712	1.64134	0.229361	0.0042216	4.35347e-09	1.86444e-09	2.335	0.0238663
H3K27ac_PGC2.extend.500.bedL2_0	0.335206	0.805915	0.172672	2.40424	0.515121	0.00559562	-1.77665e-10	6.77573e-10	-0.262207	0.0256091
H3K4me1_peaks_Trynka.bedL2_0	0.169823	1.16572	0.363303	6.86432	2.13931	0.00640228	1.10355e-09	5.72094e-10	1.92898	0.0256091
H3K9ac_Trynka.extend.500.bedL2_0	0.229855	0.728919	0.192412	3.17121	0.837104	0.00595222	-3.94978e-10	4.63173e-10	-0.852765	0.0256091
H3K4me3_Trynka.extend.500.bedL2_0	0.255139	0.577297	0.139032	2.26268	0.544928	0.0193817	-2.55573e-10	3.89054e-10	-0.656909	0.0719893
H3K4me3_Trynka.bedL2_0	0.133011	0.631465	0.231205	4.74748	1.73825	0.026518	7.83589e-10	6.95332e-10	1.12693	0.0914966
Intron_UCSC.extend.500.bedL2_0	0.396796	0.535515	0.0652722	1.34959	0.164498	0.0281528	-4.2921e-09	1.86016e-09	-2.30738	0.0914966
Conserved_LindbladToh.bedL2_0	0.0256851	0.386539	0.175355	15.0492	6.8271	0.0334357	2.79434e-09	1.34704e-09	2.07444	0.102274
H3K4me1_Trynka.bedL2_0	0.423685	0.909393	0.22894	2.14639	0.540354	0.0362946	-3.70159e-10	3.74788e-10	-0.987651	0.104851
DHS_Trynka.bedL2_0	0.166201	0.870429	0.344619	5.23722	2.07351	0.0411023	7.68239e-10	1.12907e-09	0.680418	0.109119
H3K9ac_peaks_Trynka.bedL2_0	0.0384595	0.498176	0.239914	12.9533	6.2381	0.0419689	1.77255e-09	1.4031e-09	1.26331	0.109119
Conserved_LindbladToh.extend.500.bedL2_0	0.330412	0.636242	0.150554	1.9256	0.455656	0.0479141	-8.86763e-11	1.77202e-10	-0.500424	0.118644
Enhancer_Hoffman.extend.500.bedL2_0	0.0898451	0.325894	0.127753	3.62729	1.42193	0.0586868	4.25715e-11	6.99957e-10	0.0608202	0.133209
TFBS_ENCODE.extend.500.bedL2_0	0.341215	0.720435	0.197149	2.11139	0.577785	0.0589194	3.78273e-10	3.2557e-10	1.16188	0.133209
DHS_peaks_Trynka.bedL2_0	0.110583	0.734458	0.351208	6.6417	3.17597	0.0772792	9.43352e-10	1.36759e-09	0.68979	0.167438
DGF_ENCODE.bedL2_0	0.136006	0.642262	0.316507	4.72232	2.32716	0.115323	5.92616e-11	6.63756e-10	0.0892822	0.233296
UTR_3_UCSC.extend.500.bedL2_0	0.0264553	0.157132	0.0810599	5.93953	3.06404	0.116648	8.12924e-10	7.09064e-10	1.14647	0.233296
Transcribed_Hoffman.bedL2_0	0.345968	0.0529646	0.216405	0.153091	0.625507	0.162986	-5.75758e-10	2.30995e-10	-2.49251	0.313899
TSS_Hoffman.extend.500.bedL2_0	0.0343534	-0.0604645	0.0812102	-1.76007	2.36397	0.235709	-1.33924e-09	1.0878e-09	-1.23114	0.437745
Enhancer_Andersson.extend.500.bedL2_0	0.0190351	-0.0551674	0.0665465	-2.8982	3.496	0.261922	-2.13607e-09	1.43845e-09	-1.48498	0.469653
UTR_5_UCSC.bedL2_0	0.00548417	0.0510013	0.043695	9.29973	7.96747	0.291886	2.501e-09	1.70516e-09	1.46673	0.505935
Enhancer_Hoffman.bedL2_0	0.0419892	0.27508	0.227173	6.55122	5.41029	0.307652	4.95193e-10	1.6378e-09	0.302352	0.514396
FetalDHS_Trynka.extend.500.bedL2_0	0.283362	0.507075	0.220139	1.7895	0.776885	0.316552	6.75444e-11	4.06496e-10	0.166163	0.514396
UTR_3_UCSC.bedL2_0	0.0111859	0.0846827	0.0819382	7.57048	7.32512	0.372083	3.68105e-10	1.62581e-09	0.226413	0.586312
CTCF_Hoffman.bedL2_0	0.0238662	0.125273	0.123592	5.24896	5.17854	0.407282	1.18038e-09	1.40086e-09	0.842609	0.622902
FetalDHS_Trynka.bedL2_0	0.0839308	0.265415	0.247591	3.1623	2.94994	0.46617	-1.30741e-09	1.38535e-09	-0.943736	0.692596
Coding_UCSC.extend.500.bedL2_0	0.0636618	0.119088	0.0899059	1.87063	1.41224	0.540735	-1.27656e-11	4.13527e-10	-0.0308701	0.745474
TSS_Hoffman.bedL2_0	0.0178321	-0.0323842	0.0857	-1.81606	4.80594	0.558939	-1.56288e-10	1.65197e-09	-0.094607	0.745474
WeakEnhancer_Hoffman.bedL2_0	0.0209872	0.124213	0.169682	5.91852	8.08504	0.540533	2.78542e-10	1.85395e-09	0.150242	0.745474
WeakEnhancer_Hoffman.extend.500.bedL2_0	0.0887866	0.188657	0.169211	2.12484	1.90582	0.559105	-4.03666e-10	6.39034e-10	-0.631682	0.745474
Enhancer_Andersson.bedL2_0	0.00432768	0.0639013	0.106885	14.7657	24.698	0.57616	4.01093e-09	5.8153e-09	0.68972	0.749009
DHS_Trynka.extend.500.bedL2_0	0.496042	0.616432	0.23006	1.2427	0.463792	0.603724	-6.54691e-10	3.79946e-10	-1.72312	0.762787
PromoterFlanking_Hoffman.bedL2_0	0.00830845	0.0483952	0.0800646	5.82481	9.63652	0.616097	8.86603e-10	2.29141e-09	0.386925	0.762787
Coding_UCSC.bedL2_0	0.0142749	0.0527361	0.0986885	3.69432	6.91342	0.694137	4.48081e-10	1.52503e-09	0.293818	0.839421
Promoter_UCSC.extend.500.bedL2_0	0.0569346	0.0287666	0.0764604	0.505257	1.34295	0.712655	-1.11072e-09	1.60984e-09	-0.689961	0.842229
PromoterFlanking_Hoffman.extend.500.bedL2_0	0.0331865	-0.00123487	0.1118	-0.03721	3.36883	0.756404	-7.12902e-10	9.46854e-10	-0.752917	0.856887
Repressed_Hoffman.bedL2_0	0.460873	0.392499	0.221647	0.851641	0.480929	0.758015	1.73013e-11	2.54501e-10	0.0679812	0.856887
Promoter_UCSC.bedL2_0	0.0463455	0.0689668	0.115451	1.4881	2.49109	0.843446	1.10164e-09	1.95799e-09	0.562639	0.916925
Transcribed_Hoffman.extend.500.bedL2_0	0.762095	0.788458	0.135958	1.03459	0.1784	0.846392	2.18904e-10	1.79054e-10	1.22256	0.916925
H3K4me3_peaks_Trynka.bedL2_0	0.0416488	0.0162514	0.168941	0.390202	4.05633	0.881003	-1.74262e-09	1.02284e-09	-1.70371	0.934942
CTCF_Hoffman.extend.500.bedL2_0	0.0708357	0.0832524	0.117942	1.17529	1.66501	0.916296	-5.21345e-10	6.02636e-10	-0.865108	0.952947
TFBS_ENCODE.bedL2_0	0.131228	0.131129	0.217181	0.999243	1.65499	0.999635	-1.10371e-09	5.98197e-10	-1.84506	0.999635
UTR_5_UCSC.extend.500.bedL2_0	0.0268651	0.0281946	0.0844356	1.04949	3.14295	0.987359	-2.02198e-10	9.31089e-10	-0.217163	0.999635
baseL2_0	1	1	1.56143e-07	1	1.56143e-07	NA	3.26841e-10	1.56669e-10	2.08619	NA
